# Supplementary material for: Enhanced CT-based radiomics model to predict natural killer cell infiltration and clinical prognosis in non-small cell lung cancer
Source: Front Immunol. 2024 Jan 12;14:1334886. doi: 10.3389/fimmu.2023.1334886 (PMC10811188; doi:10.3389/fimmu.2023.1334886)
Supplement: Supplementary file 2 [file Table_2.csv]

	NK	Age	Gender	Histology	T_stage	N_stage	M_stage	Chemotherapy	Radiotherapy	Residual_tumor	Smoking_status	OS	OS.time
TCGA-05-4249	0.128	66~	Male	Adenocarcinoma	T2	N0	M0	NO	NO	R0	Former	0	50.7666666666667
TCGA-05-4250	0.107	66~	Female	Adenocarcinoma	T3/T4	N1/N2/N3	M0	NO	NO	R1/R2	Former	1	4.03333333333333
TCGA-05-4382	0.098	66~	Male	Adenocarcinoma	T2	N0	M0	NO	YES	R0	Former	0	20.2333333333333
TCGA-05-4389	0.152	66~	Male	Adenocarcinoma	T1	N0	M0	NO	NO	R0	Former	0	45.6333333333333
TCGA-05-4390	0.088	~65	Female	Adenocarcinoma	T2	N0	M0	YES	NO	R0	Former	0	37.5333333333333
TCGA-05-4396	0.095	66~	Male	Adenocarcinoma	T3/T4	N1/N2/N3	M0	NO	NO	R0	Former	1	10.1
TCGA-05-4397	0.108	~65	Male	Adenocarcinoma	T2	N1/N2/N3	M0	NO	NO	R0	Current	1	24.3666666666667
TCGA-05-4398	0.141	~65	Female	Adenocarcinoma	T3/T4	N1/N2/N3	M0	YES	NO	R0	Current	0	47.7
TCGA-05-4403	0.097	66~	Male	Adenocarcinoma	T2	N0	M0	NO	NO	R0	Former	0	19.2666666666667
TCGA-05-4405	0.122	66~	Female	Adenocarcinoma	T2	N0	M0	NO	NO	R0	Former	0	20.3333333333333
TCGA-05-4415	0.051	~65	Male	Adenocarcinoma	T3/T4	N1/N2/N3	M0	NO	NO	R0	Former	1	3.03333333333333
TCGA-05-4417	0.155	~65	Female	Adenocarcinoma	T2	N0	M0	NO	NO	R0	Former	0	15.1666666666667
TCGA-05-4418	0.083	66~	Male	Adenocarcinoma	T3/T4	N1/N2/N3	M0	NO	NO	R0	Current	1	9.13333333333333
TCGA-05-4420	0.088	~65	Male	Adenocarcinoma	T2	N0	M0	NO	NO	R0	Current	0	30.4
TCGA-05-4422	0.154	66~	Male	Adenocarcinoma	T2	N0	M0	NO	NO	R0	Former	0	12.1666666666667
TCGA-05-4424	0.126	66~	Male	Adenocarcinoma	T3/T4	N0	M0	NO	YES	R1/R2	Former	0	30.4333333333333
TCGA-05-4425	0.095	66~	Female	Adenocarcinoma	T2	N0	M1/MX	YES	NO	R1/R2	Former	0	22.3
TCGA-05-4426	0.036	66~	Male	Adenocarcinoma	T2	N0	M0	NO	NO	R0	Former	0	26.3666666666667
TCGA-05-4427	0.109	~65	Female	Adenocarcinoma	T2	N1/N2/N3	M0	YES	NO	R0	Former	0	26.3666666666667
TCGA-05-4430	0.137	~65	Female	Adenocarcinoma	T2	N0	M0	NO	NO	R0	Former	0	25.3666666666667
TCGA-05-4432	0.137	66~	Male	Adenocarcinoma	T2	N1/N2/N3	M0	YES	NO	R0	Current	0	25.3666666666667
TCGA-05-4433	0.092	66~	Male	Adenocarcinoma	T2	N0	M0	NO	NO	R0	Former	0	24.3333333333333
TCGA-05-4434	0.144	66~	Female	Adenocarcinoma	T3/T4	N1/N2/N3	M1/MX	NO	NO	R1/R2	Current	1	15.2333333333333
TCGA-05-5420	0.131	66~	Male	Adenocarcinoma	T2	N1/N2/N3	M0	NO	NO	R0	Former	0	15.2333333333333
TCGA-05-5423	0.146	~65	Male	Adenocarcinoma	T2	N1/N2/N3	M0	NO	NO	R0	Former	0	5.03333333333333
TCGA-05-5425	0.146	66~	Male	Adenocarcinoma	T2	N1/N2/N3	M0	YES	YES	R0	Former	0	29.4
TCGA-05-5428	0.081	~65	Male	Adenocarcinoma	T1	N1/N2/N3	M0	YES	YES	R0	Former	0	22.3333333333333
TCGA-05-5429	0.014	~65	Male	Adenocarcinoma	T3/T4	N1/N2/N3	M0	NO	NO	R0	Nonsmoker	1	9.16666666666667
TCGA-05-5715	0.061	66~	Female	Adenocarcinoma	T2	N0	M0	NO	NO	R0	Nonsmoker	0	2.06666666666667
TCGA-35-4122	0.107	66~	Male	Adenocarcinoma	T1	N0	M0	NO	NO	R0	Former	0	7.5
TCGA-35-4123	0.14	~65	Male	Adenocarcinoma	T1	N0	M0	NO	NO	R0	Former	0	6.06666666666667
TCGA-35-5375	0.063	~65	Male	Adenocarcinoma	T2	N1/N2/N3	M0	NO	NO	R0	Former	0	8.8
TCGA-38-4625	0.09	66~	Female	Adenocarcinoma	T2	N0	M0	NO	NO	R0	Current	0	99.1
TCGA-38-4626	0.092	~65	Female	Adenocarcinoma	T2	N0	M0	NO	NO	R0	Current	0	122.466666666667
TCGA-38-4627	0.166	~65	Female	Adenocarcinoma	T1	N1/N2/N3	M0	NO	NO	R0	Former	1	38.2333333333333
TCGA-38-4628	0.086	~65	Female	Adenocarcinoma	T2	N1/N2/N3	M0	YES	NO	R0	Nonsmoker	1	49.7333333333333
TCGA-38-4629	0.123	66~	Male	Adenocarcinoma	T3/T4	N0	M0	NO	NO	R0	Former	1	28.8
TCGA-38-4630	0.069	66~	Female	Adenocarcinoma	T2	N0	M0	NO	YES	R1/R2	Nonsmoker	1	35.7666666666667
TCGA-38-4631	0.048	66~	Female	Adenocarcinoma	T2	N0	M0	NO	NO	R0	Former	1	11.8
TCGA-38-4632	0.179	~65	Male	Adenocarcinoma	T2	N1/N2/N3	M1/MX	YES	NO	R0	Former	1	45.2333333333333
TCGA-38-7271	0.124	66~	Female	Adenocarcinoma	T1	N0	M0	YES	NO	R0	Former	1	26.6666666666667
TCGA-38-A44F	0.13	66~	Male	Adenocarcinoma	T2	N0	M0	NO	NO	R0	Former	0	4.43333333333333
TCGA-44-2655	0.106	~65	Female	Adenocarcinoma	T1	N0	M0	NO	NO	R0	Former	0	44.1333333333333
TCGA-44-2659	0.149	~65	Female	Adenocarcinoma	T1	N1/N2/N3	M0	YES	NO	R0	Former	0	45.5666666666667
TCGA-44-2661	0.12	66~	Female	Adenocarcinoma	T1	N0	M0	NO	NO	R0	Nonsmoker	0	38.6333333333333
TCGA-44-2662	0.118	~65	Male	Adenocarcinoma	T2	N0	M0	YES	NO	R0	Former	0	42.6666666666667
TCGA-44-2665	0.175	~65	Female	Adenocarcinoma	T2	N1/N2/N3	M0	YES	NO	R0	Nonsmoker	0	43.3666666666667
TCGA-44-2666	0.045	~65	Male	Adenocarcinoma	T2	N0	M0	NO	NO	R0	Current	1	3.23333333333333
TCGA-44-2668	0.101	~65	Male	Adenocarcinoma	T2	N0	M0	NO	NO	R0	Former	1	25.3666666666667
TCGA-44-3396	0.13	66~	Female	Adenocarcinoma	T2	N1/N2/N3	M0	YES	NO	R0	Current	0	37.6666666666667
TCGA-44-3398	0.13	66~	Female	Adenocarcinoma	T1	N0	M0	NO	NO	R0	Former	0	38.7666666666667
TCGA-44-3917	0.096	~65	Female	Adenocarcinoma	T2	N0	M0	NO	NO	R0	Current	0	39.4333333333333
TCGA-44-3918	0.149	~65	Female	Adenocarcinoma	T1	N0	M0	YES	NO	R0	Former	0	34.5333333333333
TCGA-44-3919	0.132	66~	Female	Adenocarcinoma	T1	N0	M0	NO	NO	R0	Nonsmoker	1	34.2
TCGA-44-4112	0.107	~65	Female	Adenocarcinoma	T2	N0	M0	YES	NO	R0	Former	1	26.9333333333333
TCGA-44-A479	0.18	66~	Female	Adenocarcinoma	T2	N0	M1/MX	NO	NO	R0	Former	0	16.2
TCGA-44-A47A	0.089	66~	Female	Adenocarcinoma	T2	N0	M1/MX	NO	NO	R0	Former	0	15.5333333333333
TCGA-44-A47B	0.093	66~	Male	Adenocarcinoma	T2	N0	M0	NO	NO	R0	Former	0	9.56666666666667
TCGA-44-A47G	0.096	66~	Female	Adenocarcinoma	T1	N0	M0	NO	NO	R0	Former	0	11.7
TCGA-44-A4SU	0.145	66~	Female	Adenocarcinoma	T1	N0	M1/MX	NO	NO	R0	Former	1	13.6333333333333
TCGA-49-4486	0	66~	Male	Adenocarcinoma	T1	N0	M0	NO	NO	R0	Former	1	77.2666666666667
TCGA-49-4487	0.133	66~	Female	Adenocarcinoma	T1	N0	M0	NO	YES	R0	Former	1	28.5
TCGA-49-4488	0.102	66~	Female	Adenocarcinoma	T1	N0	M1/MX	NO	NO	R0	Former	1	28.9666666666667
TCGA-49-4494	0.039	66~	Male	Adenocarcinoma	T3/T4	N1/N2/N3	M0	NO	NO	R0	Former	1	36.0333333333333
TCGA-49-4501	0.134	66~	Female	Adenocarcinoma	T2	N0	M0	YES	NO	R0	Nonsmoker	1	47.3666666666667
TCGA-49-4505	0.126	~65	Female	Adenocarcinoma	T2	N1/N2/N3	M0	NO	NO	R0	Former	1	14.2666666666667
TCGA-49-4506	0.104	66~	Female	Adenocarcinoma	T2	N1/N2/N3	M0	NO	YES	R1/R2	Current	1	33.3
TCGA-49-4507	0.142	66~	Female	Adenocarcinoma	T3/T4	N1/N2/N3	M0	YES	YES	R0	Former	1	8.93333333333333
TCGA-49-4510	0.122	~65	Female	Adenocarcinoma	T2	N1/N2/N3	M0	NO	YES	R0	Current	1	29.8666666666667
TCGA-49-4512	0.109	66~	Female	Adenocarcinoma	T2	N1/N2/N3	M1/MX	YES	NO	R1/R2	Nonsmoker	1	30.1666666666667
TCGA-49-4514	0.195	66~	Female	Adenocarcinoma	T1	N0	M0	NO	NO	R0	Former	0	56.6666666666667
TCGA-49-6742	0.064	66~	Male	Adenocarcinoma	T2	N1/N2/N3	M0	YES	NO	R0	Former	1	16.2666666666667
TCGA-49-6744	0.136	~65	Female	Adenocarcinoma	T2	N1/N2/N3	M1/MX	YES	NO	R0	Former	0	56.1
TCGA-49-6761	0.167	66~	Female	Adenocarcinoma	T1	N1/N2/N3	M1/MX	NO	NO	R0	Former	0	11.8
TCGA-49-6767	0.103	~65	Female	Adenocarcinoma	T3/T4	N0	M1/MX	NO	NO	R0	Current	0	22.5666666666667
TCGA-49-AAQV	0.147	~65	Female	Adenocarcinoma	T1	N1/N2/N3	M1/MX	NO	NO	R0	Nonsmoker	1	22.5666666666667
TCGA-49-AAR0	0.118	~65	Male	Adenocarcinoma	T1	N0	M1/MX	NO	NO	R0	Current	0	158.833333333333
TCGA-49-AAR2	0.105	~65	Male	Adenocarcinoma	T2	N0	M1/MX	YES	NO	R0	Former	0	74.1333333333333
TCGA-49-AAR4	0.135	~65	Male	Adenocarcinoma	T2	N1/N2/N3	M1/MX	YES	NO	R0	Current	1	29.3
TCGA-49-AAR9	0.037	~65	Male	Adenocarcinoma	T3/T4	N0	M1/MX	NO	NO	R0	Current	1	8.66666666666667
TCGA-49-AARE	0.081	~65	Female	Adenocarcinoma	T1	N0	M1/MX	NO	NO	R0	Former	1	40.9666666666667
TCGA-49-AARN	0.121	~65	Female	Adenocarcinoma	T1	N0	M1/MX	NO	NO	R0	Former	1	37.8333333333333
TCGA-49-AARO	0.148	~65	Female	Adenocarcinoma	T1	N0	M1/MX	NO	YES	R0	Current	0	125.3
TCGA-49-AARQ	0.133	~65	Female	Adenocarcinoma	T2	N0	M1/MX	NO	NO	R0	Former	0	224.4
TCGA-49-AARR	0.126	66~	Male	Adenocarcinoma	T1	N0	M1/MX	NO	NO	R0	Former	0	166.4
TCGA-4B-A93V	0.107	~65	Female	Adenocarcinoma	T1	N0	M0	NO	YES	R0	Former	1	10
TCGA-50-5051	0.091	~65	Female	Adenocarcinoma	T2	N1/N2/N3	M0	YES	YES	R0	Former	1	15.9333333333333
TCGA-50-5066	0.149	66~	Male	Adenocarcinoma	T2	N0	M0	YES	NO	R0	Nonsmoker	0	48.0666666666667
TCGA-50-5931	0.045	66~	Female	Adenocarcinoma	T2	N0	M0	NO	NO	R0	Former	1	14.4666666666667
TCGA-50-5942	0.099	66~	Female	Adenocarcinoma	T1	N0	M0	NO	YES	R0	Former	0	61.5666666666667
TCGA-50-6593	0.137	~65	Female	Adenocarcinoma	T1	N1/N2/N3	M0	NO	YES	R0	Former	1	11.2
TCGA-50-6597	0.117	66~	Female	Adenocarcinoma	T2	N0	M0	NO	NO	R0	Nonsmoker	1	42.2666666666667
TCGA-53-7624	0.113	~65	Female	Adenocarcinoma	T2	N0	M1/MX	YES	NO	R0	Current	1	34.7666666666667
TCGA-53-7626	0.152	66~	Female	Adenocarcinoma	T1	N1/N2/N3	M0	YES	NO	R0	Former	1	30.9666666666667
TCGA-55-1592	0.174	~65	Male	Adenocarcinoma	T2	N0	M0	NO	NO	R0	Former	1	23.3666666666667
TCGA-55-1594	0.159	66~	Male	Adenocarcinoma	T2	N1/N2/N3	M0	NO	NO	R0	Current	0	39.2666666666667
TCGA-55-1596	0.107	~65	Male	Adenocarcinoma	T2	N1/N2/N3	M0	YES	NO	R0	Current	0	68.8333333333333
TCGA-55-5899	0.153	~65	Male	Adenocarcinoma	T1	N1/N2/N3	M0	YES	NO	R0	Current	0	31
TCGA-55-6642	0.114	~65	Male	Adenocarcinoma	T2	N0	M1/MX	NO	NO	R0	Current	0	81.6333333333333
TCGA-55-6712	0.118	66~	Male	Adenocarcinoma	T2	N1/N2/N3	M1/MX	YES	NO	R1/R2	Former	1	5.7
TCGA-55-6970	0.13	66~	Female	Adenocarcinoma	T2	N1/N2/N3	M1/MX	YES	YES	R1/R2	Former	1	15.4666666666667
TCGA-55-6971	0.143	~65	Female	Adenocarcinoma	T2	N0	M1/MX	NO	NO	R0	Former	0	46.6666666666667
TCGA-55-6972	0.043	66~	Male	Adenocarcinoma	T2	N0	M0	NO	NO	R0	Current	1	54.4
TCGA-55-6980	0.179	~65	Male	Adenocarcinoma	T1	N0	M0	NO	NO	R0	Nonsmoker	0	70.3
TCGA-55-6981	0.142	~65	Female	Adenocarcinoma	T1	N1/N2/N3	M0	YES	YES	R0	Former	1	45.9666666666667
TCGA-55-6983	0.153	66~	Male	Adenocarcinoma	T2	N1/N2/N3	M0	YES	NO	R0	Former	0	94.1
TCGA-55-6985	0.142	~65	Female	Adenocarcinoma	T2	N0	M1/MX	NO	NO	R0	Former	0	41.1
TCGA-55-7227	0.134	66~	Male	Adenocarcinoma	T3/T4	N1/N2/N3	M1/MX	YES	NO	R0	Former	1	31.7333333333333
TCGA-55-7281	0.169	66~	Female	Adenocarcinoma	T1	N0	M0	YES	NO	R0	Former	0	29.0666666666667
TCGA-55-7570	0.085	~65	Male	Adenocarcinoma	T1	N0	M1/MX	NO	NO	R0	Current	0	27.4666666666667
TCGA-55-7574	0.145	~65	Female	Adenocarcinoma	T2	N0	M0	YES	YES	R1/R2	Former	1	33.1666666666667
TCGA-55-7576	0.141	~65	Male	Adenocarcinoma	T2	N0	M0	YES	NO	R0	Current	0	22.3333333333333
TCGA-55-7724	0.149	66~	Female	Adenocarcinoma	T2	N0	M1/MX	NO	NO	R0	Former	0	23.5
TCGA-55-7725	0.202	66~	Female	Adenocarcinoma	T1	N0	M1/MX	NO	NO	R0	Former	0	14.7333333333333
TCGA-55-7726	0.12	66~	Female	Adenocarcinoma	T1	N0	M1/MX	NO	NO	R0	Former	0	21.7333333333333
TCGA-55-7727	0.16	66~	Male	Adenocarcinoma	T1	N1/N2/N3	M1/MX	NO	NO	R0	Current	0	3.96666666666667
TCGA-55-7728	0.135	~65	Female	Adenocarcinoma	T2	N0	M1/MX	NO	NO	R0	Former	0	23.4666666666667
TCGA-55-7815	0.15	66~	Male	Adenocarcinoma	T2	N0	M1/MX	YES	NO	R0	Nonsmoker	0	25.7666666666667
TCGA-55-7903	0.118	~65	Male	Adenocarcinoma	T1	N0	M1/MX	NO	NO	R0	Current	0	18.9
TCGA-55-7907	0.173	66~	Male	Adenocarcinoma	T2	N1/N2/N3	M1/MX	NO	NO	R0	Former	1	11.4333333333333
TCGA-55-7910	0.104	~65	Female	Adenocarcinoma	T2	N0	M0	YES	NO	R0	Former	0	34.6666666666667
TCGA-55-7911	0.151	66~	Female	Adenocarcinoma	T1	N0	M1/MX	NO	NO	R0	Former	0	17.9
TCGA-55-7914	0.12	66~	Female	Adenocarcinoma	T1	N1/N2/N3	M1/MX	YES	NO	R0	Current	1	6.23333333333333
TCGA-55-7994	0.147	66~	Male	Adenocarcinoma	T3/T4	N0	M1/MX	YES	NO	R0	Current	0	20.1
TCGA-55-7995	0.156	66~	Female	Adenocarcinoma	T1	N0	M0	YES	NO	R0	Former	0	29.6333333333333
TCGA-55-8085	0.11	~65	Male	Adenocarcinoma	T1	N0	M0	NO	NO	R0	Current	0	30.1333333333333
TCGA-55-8087	0.087	~65	Female	Adenocarcinoma	T2	N0	M1/MX	NO	NO	R0	Nonsmoker	0	15.4
TCGA-55-8089	0.137	~65	Male	Adenocarcinoma	T1	N0	M0	NO	NO	R0	Current	1	23.4
TCGA-55-8090	0.142	66~	Male	Adenocarcinoma	T1	N0	M0	NO	NO	R0	Current	1	19.9333333333333
TCGA-55-8091	0.127	66~	Male	Adenocarcinoma	T2	N0	M1/MX	NO	NO	R0	Former	0	20
TCGA-55-8092	0.163	66~	Male	Adenocarcinoma	T3/T4	N0	M1/MX	NO	NO	R0	Former	1	5.13333333333333
TCGA-55-8094	0.051	~65	Male	Adenocarcinoma	T2	N0	M1/MX	NO	YES	R0	Former	0	18.0333333333333
TCGA-55-8097	0.139	~65	Female	Adenocarcinoma	T1	N0	M1/MX	NO	NO	R0	Former	0	15.8666666666667
TCGA-55-8203	0.131	66~	Female	Adenocarcinoma	T1	N0	M0	NO	NO	R0	Current	0	18.2333333333333
TCGA-55-8204	0.091	66~	Female	Adenocarcinoma	T2	N0	M1/MX	NO	NO	R0	Former	0	17.1666666666667
TCGA-55-8205	0.104	66~	Female	Adenocarcinoma	T2	N0	M0	YES	NO	R0	Former	0	19.9666666666667
TCGA-55-8206	0.117	~65	Male	Adenocarcinoma	T1	N0	M0	NO	NO	R0	Nonsmoker	0	29.6
TCGA-55-8207	0.13	66~	Male	Adenocarcinoma	T2	N0	M1/MX	NO	NO	R0	Former	0	32.5666666666667
TCGA-55-8208	0.125	66~	Female	Adenocarcinoma	T1	N0	M0	NO	NO	R0	Current	0	22.4666666666667
TCGA-55-8299	0.137	~65	Female	Adenocarcinoma	T1	N0	M1/MX	NO	NO	R0	Former	1	15.6333333333333
TCGA-55-8301	0.133	~65	Male	Adenocarcinoma	T2	N0	M1/MX	YES	NO	R0	Current	0	17.8
TCGA-55-8302	0.091	~65	Male	Adenocarcinoma	T2	N0	M1/MX	NO	NO	R0	Current	0	15.9333333333333
TCGA-55-8505	0.096	~65	Male	Adenocarcinoma	T1	N1/N2/N3	M1/MX	YES	NO	R0	Nonsmoker	0	14.6666666666667
TCGA-55-8507	0.122	~65	Male	Adenocarcinoma	T1	N0	M1/MX	NO	NO	R0	Current	0	13.9333333333333
TCGA-55-8508	0.092	~65	Female	Adenocarcinoma	T2	N1/N2/N3	M1/MX	YES	NO	R0	Current	0	20.5666666666667
TCGA-55-8510	0.159	~65	Female	Adenocarcinoma	T2	N0	M1/MX	NO	NO	R0	Current	0	17.9666666666667
TCGA-55-8511	0.15	66~	Female	Adenocarcinoma	T2	N0	M1/MX	NO	NO	R0	Current	0	18.4
TCGA-55-8512	0.094	~65	Male	Adenocarcinoma	T1	N1/N2/N3	M1/MX	NO	NO	R0	Current	1	20.2333333333333
TCGA-55-8513	0.116	66~	Female	Adenocarcinoma	T3/T4	N0	M1/MX	YES	NO	R0	Nonsmoker	0	26.3666666666667
TCGA-55-8514	0.098	66~	Female	Adenocarcinoma	T2	N0	M1/MX	NO	NO	R0	Former	0	17.3333333333333
TCGA-55-8614	0.131	66~	Male	Adenocarcinoma	T2	N0	M1/MX	NO	NO	R0	Former	0	17.8666666666667
TCGA-55-8615	0.153	66~	Male	Adenocarcinoma	T3/T4	N1/N2/N3	M1/MX	YES	NO	R0	Current	0	14.8666666666667
TCGA-55-8616	0.075	~65	Female	Adenocarcinoma	T2	N0	M0	NO	NO	R0	Former	0	1.6
TCGA-55-8619	0.102	66~	Female	Adenocarcinoma	T3/T4	N0	M1/MX	NO	NO	R0	Nonsmoker	0	13.8666666666667
TCGA-55-8620	0.176	~65	Male	Adenocarcinoma	T1	N1/N2/N3	M1/MX	NO	YES	R0	Former	1	12.5
TCGA-55-8621	0.136	66~	Female	Adenocarcinoma	T1	N0	M1/MX	NO	NO	R0	Former	0	17.1666666666667
TCGA-55-A48X	0.136	~65	Female	Adenocarcinoma	T1	N1/N2/N3	M0	YES	NO	R0	Former	0	22.9666666666667
TCGA-55-A48Y	0.121	66~	Male	Adenocarcinoma	T2	N0	M0	YES	NO	R0	Current	0	21
TCGA-55-A48Z	0.118	~65	Female	Adenocarcinoma	T1	N1/N2/N3	M1/MX	YES	YES	R0	Former	0	21.7
TCGA-55-A490	0.112	66~	Male	Adenocarcinoma	T2	N0	M1/MX	YES	NO	R0	Former	1	3.3
TCGA-55-A491	0.087	66~	Female	Adenocarcinoma	T1	N0	M1/MX	NO	NO	R0	Former	0	20.8666666666667
TCGA-55-A492	0.001	66~	Female	Adenocarcinoma	T1	N0	M1/MX	NO	NO	R0	Former	0	19.8666666666667
TCGA-55-A494	0.052	~65	Female	Adenocarcinoma	T2	N0	M1/MX	NO	NO	R0	Former	0	16.0333333333333
TCGA-55-A4DF	0.129	66~	Male	Adenocarcinoma	T1	N0	M1/MX	NO	NO	R0	Former	1	14.6666666666667
TCGA-55-A4DG	0.134	66~	Male	Adenocarcinoma	T1	N0	M1/MX	NO	NO	R0	Former	0	20.2666666666667
TCGA-55-A57B	0.128	66~	Female	Adenocarcinoma	T1	N0	M0	NO	NO	R0	Nonsmoker	0	18.2
TCGA-62-8394	0.096	~65	Female	Adenocarcinoma	T3/T4	N1/N2/N3	M0	YES	NO	R0	Nonsmoker	1	4.63333333333333
TCGA-62-8395	0.114	66~	Female	Adenocarcinoma	T3/T4	N0	M0	NO	NO	R0	Nonsmoker	0	40.5333333333333
TCGA-62-8397	0.079	66~	Female	Adenocarcinoma	T3/T4	N0	M0	NO	NO	R0	Nonsmoker	0	42.9666666666667
TCGA-62-8398	0.106	~65	Male	Adenocarcinoma	T2	N1/N2/N3	M0	YES	NO	R0	Former	1	14.8
TCGA-62-8399	0.094	~65	Male	Adenocarcinoma	T2	N1/N2/N3	M0	NO	NO	R0	Former	0	89.8666666666667
TCGA-62-8402	0.133	66~	Female	Adenocarcinoma	T2	N1/N2/N3	M0	NO	NO	R0	Nonsmoker	1	49.9333333333333
TCGA-62-A46O	0.065	~65	Female	Adenocarcinoma	T2	N0	M0	NO	NO	R0	Current	1	48.4666666666667
TCGA-62-A46P	0.11	~65	Male	Adenocarcinoma	T2	N0	M0	NO	NO	R0	Former	1	19.8
TCGA-62-A46R	0.107	~65	Female	Adenocarcinoma	T2	N0	M0	NO	NO	R0	Former	1	57.5
TCGA-62-A46S	0.122	66~	Male	Adenocarcinoma	T2	N0	M0	NO	NO	R0	Former	1	55.1
TCGA-62-A46U	0.13	66~	Female	Adenocarcinoma	T2	N1/N2/N3	M0	YES	NO	R0	Nonsmoker	0	68.9
TCGA-62-A46V	0.08	66~	Female	Adenocarcinoma	T2	N0	M0	NO	NO	R0	Former	0	73.3
TCGA-62-A46Y	0.12	66~	Female	Adenocarcinoma	T2	N1/N2/N3	M0	YES	NO	R0	Nonsmoker	1	13.8
TCGA-62-A470	0.09	66~	Male	Adenocarcinoma	T2	N0	M0	NO	NO	R0	Former	1	39.8
TCGA-62-A471	0.118	~65	Male	Adenocarcinoma	T2	N1/N2/N3	M0	YES	NO	R0	Former	0	41.5333333333333
TCGA-62-A472	0.125	66~	Male	Adenocarcinoma	T3/T4	N0	M0	NO	NO	R0	Current	0	30.3333333333333
TCGA-64-1676	0.138	~65	Male	Adenocarcinoma	T1	N0	M0	NO	NO	R0	Current	0	57.6
TCGA-64-1677	0.137	66~	Female	Adenocarcinoma	T2	N1/N2/N3	M0	YES	NO	R0	Current	1	20.9333333333333
TCGA-64-1678	0.188	66~	Female	Adenocarcinoma	T2	N0	M0	YES	NO	R0	Former	0	39.6333333333333
TCGA-64-1679	0.14	~65	Female	Adenocarcinoma	T1	N1/N2/N3	M0	YES	NO	R0	Current	0	82.9333333333333
TCGA-64-1680	0.027	~65	Male	Adenocarcinoma	T2	N1/N2/N3	M1/MX	YES	YES	R0	Former	0	37.5333333333333
TCGA-64-1681	0.116	~65	Female	Adenocarcinoma	T1	N0	M0	YES	NO	R0	Former	1	38.9
TCGA-64-5774	0.178	~65	Male	Adenocarcinoma	T2	N0	M0	NO	NO	R0	Former	0	89.2
TCGA-64-5778	0.136	~65	Male	Adenocarcinoma	T2	N0	M0	YES	NO	R0	Former	0	43.5
TCGA-64-5779	0.137	~65	Male	Adenocarcinoma	T2	N1/N2/N3	M0	YES	YES	R0	Former	0	28.8
TCGA-64-5781	0.159	~65	Female	Adenocarcinoma	T2	N0	M0	YES	NO	R0	Former	0	51.9666666666667
TCGA-64-5815	0.143	66~	Male	Adenocarcinoma	T2	N1/N2/N3	M0	YES	NO	R0	Former	0	28.8666666666667
TCGA-67-3770	0.124	66~	Female	Adenocarcinoma	T1	N0	M0	NO	NO	R0	Former	0	20.3333333333333
TCGA-67-3771	0.116	66~	Female	Adenocarcinoma	T1	N0	M0	NO	NO	R0	Former	0	20.3333333333333
TCGA-67-3773	0.119	66~	Female	Adenocarcinoma	T2	N0	M0	NO	NO	R0	Former	0	14.2333333333333
TCGA-67-6215	0.077	~65	Female	Adenocarcinoma	T2	N0	M0	YES	NO	R0	Nonsmoker	0	5.8
TCGA-67-6216	0.132	~65	Female	Adenocarcinoma	T1	N0	M0	NO	NO	R0	Nonsmoker	0	4.7
TCGA-67-6217	0.113	66~	Female	Adenocarcinoma	T2	N1/N2/N3	M0	YES	NO	R0	Former	0	14.0666666666667
TCGA-71-8520	0.099	~65	Female	Adenocarcinoma	T2	N0	M0	NO	YES	R0	Nonsmoker	1	7
TCGA-73-4658	0.155	66~	Female	Adenocarcinoma	T2	N0	M0	NO	NO	R0	Former	1	53.3333333333333
TCGA-73-4659	0.112	66~	Male	Adenocarcinoma	T2	N1/N2/N3	M0	YES	NO	R0	Former	1	23.7
TCGA-73-4662	0.121	~65	Female	Adenocarcinoma	T1	N0	M0	NO	NO	R0	Former	0	83.8333333333333
TCGA-73-4666	0.137	~65	Female	Adenocarcinoma	T1	N0	M1/MX	YES	YES	R0	Former	0	26.6666666666667
TCGA-73-4668	0.068	66~	Female	Adenocarcinoma	T2	N1/N2/N3	M0	YES	NO	R0	Former	0	15.5666666666667
TCGA-73-4677	0.087	66~	Male	Adenocarcinoma	T2	N0	M0	NO	NO	R0	Former	1	1.26666666666667
TCGA-73-7498	0.105	~65	Female	Adenocarcinoma	T1	N0	M0	YES	NO	R0	Former	0	39.6333333333333
TCGA-73-7499	0.127	66~	Female	Adenocarcinoma	T2	N0	M0	NO	NO	R0	Nonsmoker	1	51.0333333333333
TCGA-73-A9RS	0.069	~65	Male	Adenocarcinoma	T3/T4	N0	M0	YES	YES	R0	Current	1	11.3333333333333
TCGA-78-7143	0.13	~65	Female	Adenocarcinoma	T2	N0	M0	NO	NO	R0	Nonsmoker	1	165.366666666667
TCGA-78-7145	0.092	~65	Female	Adenocarcinoma	T3/T4	N1/N2/N3	M1/MX	YES	NO	R1/R2	Former	1	27.5333333333333
TCGA-78-7146	0.096	66~	Female	Adenocarcinoma	T2	N1/N2/N3	M0	NO	NO	R0	Former	1	5.76666666666667
TCGA-78-7147	0.103	66~	Female	Adenocarcinoma	T2	N1/N2/N3	M0	NO	NO	R0	Current	1	19.5333333333333
TCGA-78-7148	0.094	66~	Male	Adenocarcinoma	T2	N1/N2/N3	M0	NO	NO	R0	Current	1	20.8666666666667
TCGA-78-7149	0.069	66~	Male	Adenocarcinoma	T3/T4	N0	M0	NO	NO	R0	Current	0	131.333333333333
TCGA-78-7150	0.102	~65	Male	Adenocarcinoma	T2	N1/N2/N3	M0	YES	NO	R0	Former	1	22.2
TCGA-78-7152	0.132	~65	Male	Adenocarcinoma	T2	N0	M0	NO	NO	R0	Former	1	40.5
TCGA-78-7153	0.069	~65	Female	Adenocarcinoma	T2	N0	M0	NO	NO	R0	Former	0	121.166666666667
TCGA-78-7154	0.106	66~	Male	Adenocarcinoma	T3/T4	N1/N2/N3	M0	NO	NO	R0	Former	1	19.7666666666667
TCGA-78-7155	0.008	66~	Male	Adenocarcinoma	T2	N0	M0	YES	NO	R0	Former	1	39.0333333333333
TCGA-78-7156	0.034	~65	Male	Adenocarcinoma	T3/T4	N1/N2/N3	M1/MX	NO	NO	R0	Former	1	32.5333333333333
TCGA-78-7158	0.081	~65	Female	Adenocarcinoma	T3/T4	N1/N2/N3	M0	YES	NO	R1/R2	Former	1	5.96666666666667
TCGA-78-7160	0.145	~65	Male	Adenocarcinoma	T3/T4	N1/N2/N3	M1/MX	YES	NO	R0	Former	1	23.2333333333333
TCGA-78-7161	0.077	66~	Female	Adenocarcinoma	T3/T4	N0	M0	YES	NO	R1/R2	Former	1	9.7
TCGA-78-7162	0.136	66~	Male	Adenocarcinoma	T1	N0	M0	NO	NO	R0	Current	1	105.633333333333
TCGA-78-7163	0.047	~65	Male	Adenocarcinoma	T2	N0	M0	NO	NO	R0	Former	0	241.6
TCGA-78-7166	0.072	66~	Male	Adenocarcinoma	T2	N1/N2/N3	M0	NO	YES	R0	Former	1	8.6
TCGA-78-7167	0.045	66~	Male	Adenocarcinoma	T2	N0	M1/MX	NO	NO	R0	Current	1	89.3666666666667
TCGA-78-7220	0.154	~65	Female	Adenocarcinoma	T2	N1/N2/N3	M0	NO	YES	R0	Current	1	26.9
TCGA-78-7535	0.129	~65	Male	Adenocarcinoma	T2	N0	M0	YES	NO	R0	Current	1	31.6333333333333
TCGA-78-7536	0.066	66~	Male	Adenocarcinoma	T2	N1/N2/N3	M0	NO	YES	R0	Former	1	8.13333333333333
TCGA-78-7537	0.059	66~	Male	Adenocarcinoma	T2	N0	M0	NO	NO	R0	Former	1	54.0666666666667
TCGA-78-7539	0.155	66~	Female	Adenocarcinoma	T2	N0	M0	YES	NO	R0	Former	0	26.3666666666667
TCGA-78-7540	0.066	66~	Female	Adenocarcinoma	T2	N0	M0	NO	NO	R0	Nonsmoker	1	39.9
TCGA-78-7542	0	~65	Male	Adenocarcinoma	T2	N0	M0	NO	NO	R0	Current	1	10.7
TCGA-78-7633	0.045	66~	Male	Adenocarcinoma	T2	N0	M0	NO	NO	R0	Former	1	50.9333333333333
TCGA-78-8640	0.08	~65	Male	Adenocarcinoma	T1	N1/N2/N3	M0	NO	NO	R0	Current	0	235.4
TCGA-78-8648	0.115	~65	Female	Adenocarcinoma	T3/T4	N0	M0	NO	NO	R0	Current	1	40.3
TCGA-78-8655	0.16	66~	Female	Adenocarcinoma	T1	N0	M0	NO	NO	R0	Former	0	78.6666666666667
TCGA-78-8660	0.143	66~	Male	Adenocarcinoma	T2	N1/N2/N3	M0	NO	NO	R0	Former	1	10.7
TCGA-78-8662	0.078	~65	Female	Adenocarcinoma	T2	N0	M0	NO	NO	R0	Current	1	112.033333333333
TCGA-83-5908	0.139	~65	Female	Adenocarcinoma	T1	N0	M0	NO	NO	R0	Former	0	27.4666666666667
TCGA-86-6562	0.158	~65	Male	Adenocarcinoma	T2	N1/N2/N3	M0	YES	NO	R0	Nonsmoker	1	12.5333333333333
TCGA-86-7701	0.159	66~	Male	Adenocarcinoma	T2	N0	M1/MX	YES	NO	R0	Nonsmoker	0	31.5666666666667
TCGA-86-7711	0.111	66~	Male	Adenocarcinoma	T2	N1/N2/N3	M0	YES	NO	R0	Current	1	34.8666666666667
TCGA-86-7713	0.08	66~	Male	Adenocarcinoma	T2	N0	M0	YES	NO	R0	Nonsmoker	0	38.5666666666667
TCGA-86-7714	0.129	~65	Female	Adenocarcinoma	T1	N1/N2/N3	M0	NO	NO	R0	Current	1	20.8333333333333
TCGA-86-7954	0.189	66~	Female	Adenocarcinoma	T2	N0	M0	YES	NO	R0	Former	0	20.1666666666667
TCGA-86-8054	0.093	~65	Male	Adenocarcinoma	T2	N1/N2/N3	M0	YES	NO	R0	Current	0	38.2666666666667
TCGA-86-8055	0.132	66~	Male	Adenocarcinoma	T2	N1/N2/N3	M0	NO	NO	R0	Current	1	4.13333333333333
TCGA-86-8056	0.18	~65	Female	Adenocarcinoma	T3/T4	N0	M0	NO	NO	R0	Former	0	4.63333333333333
TCGA-86-8073	0.115	~65	Male	Adenocarcinoma	T2	N0	M0	NO	NO	R0	Current	0	24.6666666666667
TCGA-86-8075	0.133	66~	Female	Adenocarcinoma	T2	N0	M0	YES	NO	R0	Nonsmoker	1	23.1333333333333
TCGA-86-8076	0.11	~65	Male	Adenocarcinoma	T1	N0	M0	YES	NO	R0	Nonsmoker	0	33.1
TCGA-86-8278	0.128	~65	Female	Adenocarcinoma	T2	N1/N2/N3	M0	YES	NO	R0	Nonsmoker	0	31.4666666666667
TCGA-86-8279	0.088	~65	Male	Adenocarcinoma	T2	N1/N2/N3	M0	YES	YES	R0	Nonsmoker	0	31.6333333333333
TCGA-86-8280	0.13	~65	Female	Adenocarcinoma	T2	N0	M0	YES	NO	R0	Nonsmoker	0	23.3666666666667
TCGA-86-8358	0.112	~65	Male	Adenocarcinoma	T2	N0	M0	NO	NO	R0	Current	0	21.7666666666667
TCGA-86-8359	0.178	~65	Male	Adenocarcinoma	T3/T4	N1/N2/N3	M0	NO	NO	R0	Current	1	14.8
TCGA-86-8585	0.133	~65	Male	Adenocarcinoma	T2	N0	M0	NO	NO	R0	Nonsmoker	0	11.7666666666667
TCGA-86-8668	0.135	~65	Female	Adenocarcinoma	T1	N0	M0	NO	NO	R0	Nonsmoker	0	14.1
TCGA-86-8669	0.128	~65	Male	Adenocarcinoma	T1	N0	M0	YES	NO	R0	Current	0	31.2666666666667
TCGA-86-8671	0.156	66~	Female	Adenocarcinoma	T2	N1/N2/N3	M0	YES	NO	R0	Nonsmoker	0	27.9666666666667
TCGA-86-8673	0.107	~65	Male	Adenocarcinoma	T2	N0	M0	NO	NO	R0	Current	0	28.7333333333333
TCGA-86-8674	0.002	~65	Male	Adenocarcinoma	T2	N1/N2/N3	M0	YES	NO	R0	Former	0	26.8666666666667
TCGA-86-A456	0.138	66~	Female	Adenocarcinoma	T1	N0	M0	NO	NO	R0	Former	0	29.8666666666667
TCGA-86-A4D0	0.121	~65	Male	Adenocarcinoma	T2	N0	M0	YES	NO	R0	Current	1	3.86666666666667
TCGA-86-A4JF	0.076	~65	Male	Adenocarcinoma	T3/T4	N0	M0	YES	NO	R0	Former	1	24.5666666666667
TCGA-86-A4P7	0.144	~65	Female	Adenocarcinoma	T2	N0	M0	NO	NO	R0	Nonsmoker	0	13.8333333333333
TCGA-91-6828	0.174	66~	Male	Adenocarcinoma	T1	N0	M0	NO	NO	R0	Former	0	10.7666666666667
TCGA-91-6829	0.086	66~	Male	Adenocarcinoma	T2	N0	M1/MX	NO	NO	R0	Former	1	41.9333333333333
TCGA-91-6835	0.152	66~	Female	Adenocarcinoma	T1	N0	M0	NO	NO	R0	Former	0	2.63333333333333
TCGA-91-6840	0.11	~65	Female	Adenocarcinoma	T1	N0	M0	NO	NO	R0	Former	0	12.4
TCGA-93-7347	0.151	66~	Female	Adenocarcinoma	T1	N0	M1/MX	NO	NO	R0	Former	0	22.7666666666667
TCGA-93-7348	0.171	66~	Female	Adenocarcinoma	T1	N0	M1/MX	NO	NO	R0	Former	0	17.7
TCGA-95-7944	0.183	66~	Male	Adenocarcinoma	T1	N0	M0	NO	NO	R0	Current	0	12.5666666666667
TCGA-95-7947	0.173	66~	Male	Adenocarcinoma	T1	N0	M0	NO	NO	R0	Former	0	15.9
TCGA-95-7948	0.057	~65	Female	Adenocarcinoma	T2	N0	M0	NO	NO	R0	Former	0	15.8666666666667
TCGA-95-A4VN	0.176	~65	Female	Adenocarcinoma	T2	N1/N2/N3	M0	NO	NO	R0	Former	0	18.4333333333333
TCGA-97-7546	0.171	66~	Female	Adenocarcinoma	T1	N0	M1/MX	YES	YES	R0	Former	0	42.8333333333333
TCGA-97-7554	0.156	66~	Female	Adenocarcinoma	T2	N1/N2/N3	M0	YES	NO	R0	Former	0	25.8333333333333
TCGA-97-7941	0.127	66~	Female	Adenocarcinoma	T1	N0	M1/MX	NO	NO	R0	Former	0	16.1333333333333
TCGA-97-8176	0.112	~65	Male	Adenocarcinoma	T3/T4	N1/N2/N3	M0	YES	YES	R0	Former	1	15.6
TCGA-97-A4M2	0.154	66~	Male	Adenocarcinoma	T1	N0	M0	NO	NO	R0	Current	0	20.8
TCGA-97-A4M7	0.185	66~	Male	Adenocarcinoma	T1	N0	M0	NO	NO	R0	Former	0	20.9666666666667
TCGA-99-7458	0.167	66~	Female	Adenocarcinoma	T3/T4	N0	M0	YES	NO	R0	Former	0	24.9
TCGA-99-8025	0.097	66~	Female	Adenocarcinoma	T3/T4	N1/N2/N3	M0	YES	NO	R0	Former	0	35.3333333333333
TCGA-99-8028	0.151	~65	Female	Adenocarcinoma	T1	N0	M0	NO	NO	R0	Former	0	37.2666666666667
TCGA-99-8032	0.166	~65	Male	Adenocarcinoma	T1	N0	M0	NO	NO	R0	Current	0	1.46666666666667
TCGA-99-AA5R	0.164	66~	Female	Adenocarcinoma	T1	N0	M0	NO	NO	R0	Current	0	21.9333333333333
TCGA-J2-A4AE	0.12	66~	Female	Adenocarcinoma	T1	N0	M1/MX	NO	NO	R0	Nonsmoker	0	35.9666666666667
TCGA-J2-A4AG	0.153	66~	Female	Adenocarcinoma	T1	N0	M1/MX	NO	NO	R0	Former	0	32.9333333333333
TCGA-L4-A4E5	0.085	~65	Female	Adenocarcinoma	T1	N0	M0	NO	NO	R0	Former	0	19.2666666666667
TCGA-L4-A4E6	0.146	66~	Male	Adenocarcinoma	T1	N0	M0	NO	NO	R0	Former	0	14.5
TCGA-L9-A443	0.144	~65	Female	Adenocarcinoma	T1	N0	M1/MX	NO	NO	R0	Former	1	6.43333333333333
TCGA-L9-A444	0.181	~65	Female	Adenocarcinoma	T1	N0	M1/MX	NO	NO	R0	Current	0	10.2333333333333
TCGA-L9-A50W	0.12	66~	Male	Adenocarcinoma	T1	N1/N2/N3	M1/MX	NO	NO	R0	Former	1	14.7333333333333
TCGA-L9-A5IP	0.086	~65	Female	Adenocarcinoma	T3/T4	N1/N2/N3	M1/MX	NO	NO	R1/R2	Former	1	1.93333333333333
TCGA-L9-A743	0.139	~65	Male	Adenocarcinoma	T2	N1/N2/N3	M0	YES	NO	R0	Current	0	22.1333333333333
TCGA-L9-A7SV	0.109	66~	Male	Adenocarcinoma	T2	N1/N2/N3	M0	YES	NO	R0	Former	0	18.8333333333333
TCGA-L9-A8F4	0.14	~65	Female	Adenocarcinoma	T2	N0	M1/MX	NO	YES	R0	Current	0	15.8666666666667
TCGA-MN-A4N1	0.123	~65	Male	Adenocarcinoma	T2	N1/N2/N3	M0	NO	NO	R0	Current	0	27.5666666666667
TCGA-MN-A4N4	0.135	~65	Male	Adenocarcinoma	T1	N0	M0	NO	NO	R0	Current	0	39.1666666666667
TCGA-MN-A4N5	0.136	~65	Male	Adenocarcinoma	T1	N0	M0	NO	NO	R0	Former	0	2.8
TCGA-MP-A4SV	0.145	66~	Male	Adenocarcinoma	T2	N0	M0	NO	NO	R0	Current	1	87.3333333333333
TCGA-MP-A4SW	0.134	~65	Male	Adenocarcinoma	T2	N1/N2/N3	M0	NO	NO	R0	Former	1	59.2666666666667
TCGA-MP-A4SY	0.158	~65	Male	Adenocarcinoma	T2	N1/N2/N3	M0	NO	NO	R0	Former	1	50.0333333333333
TCGA-MP-A4T4	0.132	66~	Female	Adenocarcinoma	T2	N1/N2/N3	M0	NO	NO	R0	Current	1	87.2333333333333
TCGA-MP-A4T6	0.108	66~	Female	Adenocarcinoma	T1	N1/N2/N3	M1/MX	NO	NO	R0	Former	1	59.6666666666667
TCGA-MP-A4T7	0.146	66~	Female	Adenocarcinoma	T2	N0	M1/MX	NO	NO	R0	Former	1	5.56666666666667
TCGA-MP-A4T8	0.138	66~	Male	Adenocarcinoma	T2	N1/N2/N3	M0	YES	NO	R0	Former	1	5.36666666666667
TCGA-MP-A4TA	0.11	66~	Female	Adenocarcinoma	T1	N0	M0	NO	NO	R0	Former	1	31.6666666666667
TCGA-MP-A4TC	0.122	66~	Male	Adenocarcinoma	T1	N1/N2/N3	M0	YES	NO	R0	Former	1	2.46666666666667
TCGA-MP-A4TF	0.032	~65	Female	Adenocarcinoma	T2	N0	M0	YES	NO	R0	Former	1	11.2
TCGA-MP-A4TH	0.152	66~	Female	Adenocarcinoma	T1	N0	M0	NO	NO	R0	Former	0	24.7
TCGA-MP-A4TI	0.163	66~	Male	Adenocarcinoma	T2	N1/N2/N3	M0	NO	NO	R0	Former	1	14.3
TCGA-MP-A4TJ	0.154	~65	Female	Adenocarcinoma	T1	N0	M0	NO	NO	R0	Current	1	11.3
TCGA-MP-A4TK	0.179	~65	Female	Adenocarcinoma	T2	N1/N2/N3	M1/MX	NO	NO	R0	Former	1	19.4
TCGA-MP-A5C7	0.039	66~	Female	Adenocarcinoma	T2	N0	M0	NO	NO	R0	Former	0	74.9333333333333
TCGA-S2-AA1A	0.131	66~	Female	Adenocarcinoma	T1	N0	M0	NO	NO	R0	Former	0	17.1
TCGA-18-3406	0.133	66~	Male	Squamous cell carcinoma	T1	N0	M0	NO	NO	R0	Former	1	12.3666666666667
TCGA-18-3407	0.079	66~	Male	Squamous cell carcinoma	T2	N0	M0	NO	NO	R0	Former	1	4.53333333333333
TCGA-18-3408	0.157	66~	Female	Squamous cell carcinoma	T2	N0	M0	NO	NO	R0	Former	1	76.8
TCGA-18-3409	0.141	66~	Male	Squamous cell carcinoma	T1	N0	M0	NO	NO	R0	Former	0	124.9
TCGA-18-3410	0.134	66~	Male	Squamous cell carcinoma	T3/T4	N0	M0	NO	NO	R0	Former	1	4.86666666666667
TCGA-18-3411	0.134	~65	Female	Squamous cell carcinoma	T2	N1/N2/N3	M0	NO	YES	R0	Current	0	119.2
TCGA-18-3412	0.104	~65	Male	Squamous cell carcinoma	T2	N0	M0	YES	NO	R0	Former	1	11.5
TCGA-18-3414	0.123	66~	Male	Squamous cell carcinoma	T3/T4	N1/N2/N3	M1/MX	NO	NO	R0	Former	1	23.8666666666667
TCGA-18-3415	0.147	66~	Male	Squamous cell carcinoma	T2	N0	M0	YES	NO	R0	Former	1	93.4333333333333
TCGA-18-3416	0.134	66~	Male	Squamous cell carcinoma	T2	N1/N2/N3	M0	NO	NO	R0	Former	1	32.4333333333333
TCGA-18-3417	0.142	~65	Male	Squamous cell carcinoma	T2	N1/N2/N3	M1/MX	YES	NO	R0	Former	1	36.5666666666667
TCGA-18-3419	0.159	66~	Male	Squamous cell carcinoma	T2	N1/N2/N3	M0	NO	NO	R0	Former	0	93.7
TCGA-18-3421	0.147	~65	Male	Squamous cell carcinoma	T2	N0	M0	NO	NO	R0	Former	0	88.1666666666667
TCGA-18-4083	0.098	~65	Male	Squamous cell carcinoma	T2	N1/N2/N3	M0	YES	NO	R0	Current	1	6.26666666666667
TCGA-18-4086	0.106	~65	Male	Squamous cell carcinoma	T2	N0	M0	NO	NO	R0	Former	1	2.83333333333333
TCGA-18-4721	0.147	66~	Male	Squamous cell carcinoma	T1	N0	M0	NO	NO	R0	Former	0	156.466666666667
TCGA-18-5592	0.099	~65	Male	Squamous cell carcinoma	T3/T4	N0	M0	NO	YES	R0	Former	0	50.6333333333333
TCGA-18-5595	0.045	~65	Male	Squamous cell carcinoma	T2	N0	M0	NO	NO	R0	Nonsmoker	1	27.5666666666667
TCGA-21-1070	0.142	~65	Female	Squamous cell carcinoma	T3/T4	N0	M0	NO	NO	R0	Former	0	121.2
TCGA-21-1071	0.117	66~	Male	Squamous cell carcinoma	T2	N0	M0	NO	NO	R0	Current	1	47.5333333333333
TCGA-21-1072	0.107	66~	Male	Squamous cell carcinoma	T2	N0	M0	NO	NO	R0	Former	0	100.533333333333
TCGA-21-1075	0	~65	Male	Squamous cell carcinoma	T2	N1/N2/N3	M0	NO	NO	R0	Current	0	71.1333333333333
TCGA-21-1076	0.123	~65	Female	Squamous cell carcinoma	T2	N0	M0	NO	NO	R0	Former	0	61.7333333333333
TCGA-21-1077	0.144	~65	Male	Squamous cell carcinoma	T2	N1/N2/N3	M0	NO	NO	R0	Former	1	35.2666666666667
TCGA-21-1078	0.083	66~	Male	Squamous cell carcinoma	T2	N0	M0	NO	NO	R0	Former	1	15.8
TCGA-21-1079	0.108	66~	Male	Squamous cell carcinoma	T3/T4	N0	M0	NO	NO	R0	Former	1	32.1666666666667
TCGA-21-1080	0.106	66~	Male	Squamous cell carcinoma	T2	N0	M0	NO	NO	R0	Former	0	124.133333333333
TCGA-21-1081	0.12	66~	Male	Squamous cell carcinoma	T2	N1/N2/N3	M0	NO	YES	R0	Former	1	9.46666666666667
TCGA-21-1083	0.094	66~	Male	Squamous cell carcinoma	T1	N0	M0	NO	NO	R0	Current	1	43.8333333333333
TCGA-21-5782	0.141	66~	Female	Squamous cell carcinoma	T2	N0	M0	NO	NO	R0	Former	1	32.0666666666667
TCGA-21-5783	0.131	66~	Male	Squamous cell carcinoma	T2	N0	M0	NO	NO	R0	Former	1	89.3333333333333
TCGA-21-5784	0.138	66~	Female	Squamous cell carcinoma	T2	N0	M0	NO	NO	R0	Former	0	42.2666666666667
TCGA-21-5786	0.127	~65	Male	Squamous cell carcinoma	T2	N0	M0	NO	NO	R0	Current	0	34.4
TCGA-21-5787	0.183	~65	Male	Squamous cell carcinoma	T2	N1/N2/N3	M0	NO	YES	R0	Former	1	10.9666666666667
TCGA-21-A5DI	0.119	66~	Male	Squamous cell carcinoma	T1	N0	M0	NO	NO	R0	Former	0	32.6333333333333
TCGA-22-0940	0.181	66~	Male	Squamous cell carcinoma	T1	N1/N2/N3	M0	NO	NO	R0	Former	1	22.3
TCGA-22-0944	0.077	~65	Male	Squamous cell carcinoma	T2	N0	M0	NO	NO	R0	Current	1	7.43333333333333
TCGA-22-1000	0.16	66~	Male	Squamous cell carcinoma	T2	N0	M0	NO	NO	R0	Former	1	15.1333333333333
TCGA-22-1002	0.148	66~	Male	Squamous cell carcinoma	T1	N0	M0	NO	NO	R0	Former	1	4.36666666666667
TCGA-22-1005	0.157	~65	Male	Squamous cell carcinoma	T1	N0	M0	NO	NO	R0	Former	1	65.1
TCGA-22-1011	0.127	66~	Male	Squamous cell carcinoma	T2	N0	M0	NO	NO	R0	Current	1	1.76666666666667
TCGA-22-1012	0.096	66~	Female	Squamous cell carcinoma	T2	N0	M0	NO	NO	R0	Former	1	14.3
TCGA-22-1016	0.133	~65	Male	Squamous cell carcinoma	T2	N0	M0	NO	NO	R0	Former	1	27.4
TCGA-22-4591	0.086	66~	Male	Squamous cell carcinoma	T3/T4	N1/N2/N3	M0	YES	NO	R0	Current	1	20.7666666666667
TCGA-22-4593	0.083	66~	Male	Squamous cell carcinoma	T2	N0	M0	NO	NO	R0	Former	1	35.5666666666667
TCGA-22-4594	0.194	~65	Female	Squamous cell carcinoma	T3/T4	N1/N2/N3	M0	NO	NO	R0	Former	1	49
TCGA-22-4599	0.158	66~	Female	Squamous cell carcinoma	T2	N0	M0	NO	NO	R0	Current	1	38.7
TCGA-22-4601	0.094	66~	Female	Squamous cell carcinoma	T3/T4	N0	M0	NO	NO	R0	Current	1	35.2333333333333
TCGA-22-4604	0.12	66~	Male	Squamous cell carcinoma	T2	N1/N2/N3	M0	YES	NO	R0	Current	1	13.3
TCGA-22-4605	0.111	66~	Female	Squamous cell carcinoma	T2	N0	M0	NO	YES	R0	Former	1	32.4666666666667
TCGA-22-4607	0.091	66~	Male	Squamous cell carcinoma	T2	N0	M0	NO	NO	R0	Former	1	19.5666666666667
TCGA-22-4609	0.141	66~	Male	Squamous cell carcinoma	T1	N0	M0	NO	NO	R0	Current	1	9.7
TCGA-22-4613	0.109	66~	Female	Squamous cell carcinoma	T1	N0	M0	NO	NO	R0	Former	1	11.9333333333333
TCGA-22-5471	0.136	66~	Male	Squamous cell carcinoma	T2	N0	M0	NO	YES	R1/R2	Former	0	61.5
TCGA-22-5472	0.154	66~	Male	Squamous cell carcinoma	T2	N0	M0	YES	NO	R0	Former	1	65.8333333333333
TCGA-22-5473	0.091	66~	Male	Squamous cell carcinoma	T3/T4	N0	M0	YES	NO	R0	Former	1	64.4333333333333
TCGA-22-5474	0.155	66~	Male	Squamous cell carcinoma	T2	N0	M0	NO	NO	R0	Former	1	14.8333333333333
TCGA-22-5477	0.092	~65	Male	Squamous cell carcinoma	T1	N0	M0	NO	NO	R0	Current	1	44.8666666666667
TCGA-22-5479	0.125	~65	Male	Squamous cell carcinoma	T2	N0	M0	YES	NO	R0	Former	1	87.5
TCGA-22-5480	0.152	66~	Female	Squamous cell carcinoma	T1	N0	M0	YES	NO	R0	Former	1	72.3333333333333
TCGA-22-5481	0.126	66~	Female	Squamous cell carcinoma	T2	N1/N2/N3	M0	NO	NO	R0	Former	1	80.3
TCGA-22-5482	0.095	66~	Male	Squamous cell carcinoma	T2	N0	M0	NO	NO	R0	Former	1	11.9
TCGA-22-5483	0.114	66~	Male	Squamous cell carcinoma	T1	N1/N2/N3	M0	YES	NO	R0	Former	1	19.1
TCGA-22-5485	0.107	~65	Female	Squamous cell carcinoma	T1	N0	M0	NO	NO	R0	Current	1	30.5333333333333
TCGA-22-5489	0.136	~65	Male	Squamous cell carcinoma	T1	N0	M0	YES	NO	R0	Former	1	63.7333333333333
TCGA-22-5491	0.096	66~	Male	Squamous cell carcinoma	T1	N0	M0	NO	NO	R0	Current	1	57.1
TCGA-22-5492	0.156	66~	Female	Squamous cell carcinoma	T2	N1/N2/N3	M0	NO	NO	R0	Former	1	16.8666666666667
TCGA-22-A5C4	0.083	66~	Male	Squamous cell carcinoma	T2	N0	M0	NO	NO	R0	Former	0	22.3666666666667
TCGA-33-4532	0.061	66~	Male	Squamous cell carcinoma	T2	N0	M0	NO	NO	R0	Current	1	130.8
TCGA-33-4533	0.144	66~	Female	Squamous cell carcinoma	T2	N0	M0	NO	NO	R0	Former	0	135.6
TCGA-33-4547	0.157	66~	Male	Squamous cell carcinoma	T2	N0	M0	NO	NO	R0	Former	0	80.6333333333333
TCGA-33-4566	0.12	~65	Male	Squamous cell carcinoma	T2	N0	M0	NO	NO	R0	Current	1	176.233333333333
TCGA-33-4582	0.066	~65	Male	Squamous cell carcinoma	T1	N0	M0	NO	YES	R0	Current	1	104.966666666667
TCGA-33-4583	0.07	66~	Male	Squamous cell carcinoma	T1	N0	M0	NO	NO	R0	Former	1	153.366666666667
TCGA-33-4587	0.104	~65	Female	Squamous cell carcinoma	T2	N0	M1/MX	YES	NO	R0	Former	1	55.2
TCGA-33-A4WN	0.076	~65	Male	Squamous cell carcinoma	T2	N0	M1/MX	NO	NO	R0	Current	1	4.76666666666667
TCGA-33-AAS8	0.093	~65	Female	Squamous cell carcinoma	T1	N0	M1/MX	NO	NO	R0	Former	1	37.1333333333333
TCGA-33-AASB	0.044	66~	Male	Squamous cell carcinoma	T2	N0	M1/MX	NO	NO	R0	Current	1	7.03333333333333
TCGA-33-AASD	0.113	66~	Male	Squamous cell carcinoma	T1	N0	M1/MX	NO	NO	R0	Current	1	74.9666666666667
TCGA-33-AASJ	0.059	~65	Male	Squamous cell carcinoma	T2	N0	M1/MX	NO	NO	R0	Former	1	120
TCGA-33-AASL	0.094	~65	Female	Squamous cell carcinoma	T1	N0	M1/MX	NO	NO	R0	Current	1	27.5333333333333
TCGA-34-2596	0.096	66~	Male	Squamous cell carcinoma	T2	N1/N2/N3	M0	NO	NO	R0	Former	1	2.66666666666667
TCGA-34-2600	0.106	66~	Female	Squamous cell carcinoma	T1	N0	M0	NO	NO	R0	Former	1	62.4666666666667
TCGA-34-2608	0.161	66~	Male	Squamous cell carcinoma	T2	N0	M0	NO	NO	R0	Former	1	33.3333333333333
TCGA-34-5234	0.154	66~	Female	Squamous cell carcinoma	T1	N0	M0	NO	NO	R0	Former	0	75.7
TCGA-34-8454	0.156	~65	Female	Squamous cell carcinoma	T3/T4	N1/N2/N3	M0	YES	NO	R0	Former	0	39.3333333333333
TCGA-34-8455	0.076	66~	Male	Squamous cell carcinoma	T3/T4	N0	M1/MX	NO	NO	R0	Former	1	4.1
TCGA-34-8456	0.129	66~	Female	Squamous cell carcinoma	T2	N1/N2/N3	M0	NO	NO	R0	Former	0	26.8
TCGA-37-4129	0.057	~65	Female	Squamous cell carcinoma	T1	N0	M0	NO	NO	R0	Former	0	8.06666666666667
TCGA-37-4130	0.207	~65	Male	Squamous cell carcinoma	T1	N0	M0	NO	NO	R0	Former	0	8.23333333333333
TCGA-37-4132	0.098	~65	Female	Squamous cell carcinoma	T2	N0	M1/MX	NO	NO	R0	Nonsmoker	0	7.56666666666667
TCGA-37-4133	0.138	~65	Male	Squamous cell carcinoma	T3/T4	N0	M0	NO	NO	R0	Former	0	7.93333333333333
TCGA-37-4135	0.125	66~	Male	Squamous cell carcinoma	T2	N0	M0	NO	NO	R0	Former	0	6.9
TCGA-37-5819	0.13	~65	Male	Squamous cell carcinoma	T2	N1/N2/N3	M0	NO	NO	R0	Former	0	3.43333333333333
TCGA-39-5011	0.192	66~	Female	Squamous cell carcinoma	T1	N0	M0	YES	NO	R0	Former	0	135.1
TCGA-39-5016	0.136	~65	Male	Squamous cell carcinoma	T2	N1/N2/N3	M0	NO	NO	R0	Former	0	128.333333333333
TCGA-39-5019	0.141	66~	Male	Squamous cell carcinoma	T2	N0	M0	NO	NO	R0	Former	0	112.9
TCGA-39-5021	0.121	66~	Male	Squamous cell carcinoma	T2	N0	M0	YES	NO	R0	Former	1	69.5333333333333
TCGA-39-5022	0.132	66~	Male	Squamous cell carcinoma	T2	N0	M0	NO	NO	R0	Former	1	55.9666666666667
TCGA-39-5024	0.136	~65	Female	Squamous cell carcinoma	T2	N1/N2/N3	M0	YES	NO	R0	Former	0	83.6666666666667
TCGA-39-5027	0.076	66~	Male	Squamous cell carcinoma	T2	N0	M0	NO	NO	R0	Former	0	103.6
TCGA-39-5028	0.098	66~	Male	Squamous cell carcinoma	T3/T4	N1/N2/N3	M0	NO	NO	R0	Former	1	1.73333333333333
TCGA-39-5029	0.128	66~	Male	Squamous cell carcinoma	T1	N1/N2/N3	M0	YES	NO	R0	Former	1	24.6666666666667
TCGA-39-5030	0.136	66~	Female	Squamous cell carcinoma	T2	N1/N2/N3	M0	NO	NO	R0	Former	1	1.96666666666667
TCGA-39-5031	0.134	66~	Female	Squamous cell carcinoma	T1	N0	M0	NO	NO	R0	Former	1	61.3666666666667
TCGA-39-5034	0.144	66~	Female	Squamous cell carcinoma	T3/T4	N0	M0	NO	NO	R0	Former	1	36.9
TCGA-39-5035	0.148	66~	Female	Squamous cell carcinoma	T1	N0	M0	NO	NO	R0	Former	0	69.3333333333333
TCGA-39-5036	0.06	66~	Male	Squamous cell carcinoma	T2	N0	M0	NO	NO	R0	Former	0	72.1666666666667
TCGA-39-5037	0.11	~65	Male	Squamous cell carcinoma	T1	N1/N2/N3	M0	YES	NO	R0	Current	0	56.3333333333333
TCGA-39-5039	0.089	66~	Male	Squamous cell carcinoma	T2	N0	M0	NO	NO	R0	Former	1	18.1333333333333
TCGA-39-5040	0.138	~65	Male	Squamous cell carcinoma	T2	N1/N2/N3	M0	YES	YES	R0	Former	1	17.3
TCGA-43-2576	0.132	~65	Female	Squamous cell carcinoma	T2	N1/N2/N3	M0	YES	YES	R0	Former	0	40.7666666666667
TCGA-43-2578	0.116	~65	Female	Squamous cell carcinoma	T1	N0	M0	NO	NO	R0	Former	1	22.8
TCGA-43-2581	0.175	~65	Female	Squamous cell carcinoma	T3/T4	N1/N2/N3	M0	YES	NO	R0	Current	0	39.2
TCGA-43-3394	0.1	~65	Male	Squamous cell carcinoma	T2	N0	M0	YES	NO	R0	Current	1	39.6666666666667
TCGA-43-3920	0.156	66~	Male	Squamous cell carcinoma	T2	N0	M0	NO	NO	R0	Former	0	33.5666666666667
TCGA-43-8115	0.133	66~	Female	Squamous cell carcinoma	T2	N1/N2/N3	M1/MX	YES	NO	R0	Former	0	13.5666666666667
TCGA-43-A474	0.088	66~	Male	Squamous cell carcinoma	T2	N0	M0	YES	NO	R0	Former	0	11.7666666666667
TCGA-43-A475	0.139	66~	Female	Squamous cell carcinoma	T3/T4	N0	M0	YES	YES	R1/R2	Former	0	9.86666666666667
TCGA-43-A56U	0.125	66~	Female	Squamous cell carcinoma	T1	N0	M1/MX	NO	NO	R0	Former	0	14.4
TCGA-46-3765	0.088	~65	Female	Squamous cell carcinoma	T1	N0	M0	NO	NO	R0	Current	0	13.5
TCGA-46-3766	0.163	~65	Female	Squamous cell carcinoma	T1	N0	M0	NO	NO	R0	Former	0	12.3333333333333
TCGA-46-3767	0.152	66~	Male	Squamous cell carcinoma	T1	N0	M0	NO	NO	R0	Former	0	13.2
TCGA-46-3768	0.046	~65	Male	Squamous cell carcinoma	T3/T4	N1/N2/N3	M0	YES	YES	R0	Former	1	9.96666666666667
TCGA-46-3769	0.151	~65	Male	Squamous cell carcinoma	T3/T4	N0	M0	YES	YES	R1/R2	Former	0	4.5
TCGA-46-6025	0.064	66~	Male	Squamous cell carcinoma	T2	N1/N2/N3	M0	YES	NO	R0	Former	0	10.8
TCGA-46-6026	0	66~	Male	Squamous cell carcinoma	T2	N1/N2/N3	M0	YES	YES	R1/R2	Former	0	14.1
TCGA-51-4081	0.071	~65	Male	Squamous cell carcinoma	T2	N1/N2/N3	M0	YES	NO	R0	Current	0	30.3666666666667
TCGA-51-6867	0.076	66~	Female	Squamous cell carcinoma	T1	N0	M0	NO	NO	R0	Former	1	61.8666666666667
TCGA-52-7622	0.093	~65	Female	Squamous cell carcinoma	T1	N0	M0	NO	NO	R0	Former	0	28.7333333333333
TCGA-52-7809	0.08	66~	Male	Squamous cell carcinoma	T2	N0	M0	NO	NO	R0	Current	1	5.53333333333333
TCGA-52-7811	0.086	66~	Male	Squamous cell carcinoma	T2	N0	M0	NO	NO	R0	Current	1	8.86666666666667
TCGA-52-7812	0.139	66~	Male	Squamous cell carcinoma	T2	N1/N2/N3	M0	YES	YES	R0	Former	1	27.8333333333333
TCGA-56-1622	0.084	~65	Male	Squamous cell carcinoma	T2	N0	M0	NO	NO	R0	Former	1	29.3666666666667
TCGA-56-5898	0.137	66~	Male	Squamous cell carcinoma	T1	N0	M0	NO	NO	R0	Current	0	18.5
TCGA-56-6545	0.142	66~	Female	Squamous cell carcinoma	T2	N0	M0	NO	NO	R0	Former	0	22.2
TCGA-56-7221	0.033	66~	Male	Squamous cell carcinoma	T2	N0	M0	NO	NO	R0	Former	0	20.2666666666667
TCGA-56-7223	0.012	66~	Male	Squamous cell carcinoma	T3/T4	N1/N2/N3	M1/MX	NO	NO	R0	Former	1	14.7333333333333
TCGA-56-7579	0.111	~65	Male	Squamous cell carcinoma	T3/T4	N1/N2/N3	M0	YES	YES	R0	Former	1	31.7
TCGA-56-7580	0.105	66~	Male	Squamous cell carcinoma	T2	N0	M0	NO	NO	R0	Former	0	30.8333333333333
TCGA-56-7582	0.097	66~	Male	Squamous cell carcinoma	T2	N0	M0	NO	NO	R0	Former	0	20.0333333333333
TCGA-56-7730	0.053	66~	Male	Squamous cell carcinoma	T2	N0	M0	YES	YES	R1/R2	Current	1	6.6
TCGA-56-7822	0.054	66~	Male	Squamous cell carcinoma	T2	N1/N2/N3	M0	YES	NO	R0	Former	1	17.7333333333333
TCGA-56-8082	0.089	66~	Female	Squamous cell carcinoma	T2	N0	M1/MX	NO	NO	R0	Former	0	15.1666666666667
TCGA-56-8083	0.096	~65	Male	Squamous cell carcinoma	T2	N0	M1/MX	NO	NO	R0	Former	0	5
TCGA-56-8201	0.131	66~	Male	Squamous cell carcinoma	T3/T4	N0	M1/MX	NO	NO	R0	Former	1	13.2333333333333
TCGA-56-8304	0.074	66~	Female	Squamous cell carcinoma	T1	N0	M1/MX	NO	NO	R0	Current	0	3.53333333333333
TCGA-56-8305	0.103	66~	Male	Squamous cell carcinoma	T2	N0	M0	NO	NO	R0	Former	0	3.5
TCGA-56-8307	0.165	~65	Female	Squamous cell carcinoma	T3/T4	N0	M0	NO	NO	R0	Current	0	27.2666666666667
TCGA-56-8308	0.101	66~	Male	Squamous cell carcinoma	T3/T4	N0	M1/MX	YES	YES	R1/R2	Former	0	17.2333333333333
TCGA-56-8309	0.137	66~	Male	Squamous cell carcinoma	T1	N0	M1/MX	NO	NO	R0	Current	0	14.2666666666667
TCGA-56-8503	0.133	66~	Female	Squamous cell carcinoma	T3/T4	N0	M0	NO	NO	R0	Current	0	1.36666666666667
TCGA-56-8504	0.116	66~	Male	Squamous cell carcinoma	T2	N0	M1/MX	NO	NO	R0	Former	0	17
TCGA-56-8622	0.116	66~	Male	Squamous cell carcinoma	T2	N0	M0	NO	NO	R0	Former	0	1.83333333333333
TCGA-56-8623	0.146	66~	Male	Squamous cell carcinoma	T2	N0	M1/MX	NO	NO	R0	Current	1	23.0666666666667
TCGA-56-8624	0.144	66~	Male	Squamous cell carcinoma	T3/T4	N0	M1/MX	YES	NO	R0	Former	0	14
TCGA-56-8626	0.15	~65	Male	Squamous cell carcinoma	T1	N0	M1/MX	NO	NO	R0	Current	1	10.0666666666667
TCGA-56-8628	0.15	66~	Male	Squamous cell carcinoma	T1	N0	M1/MX	NO	NO	R0	Former	0	20.5333333333333
TCGA-56-8629	0.105	~65	Male	Squamous cell carcinoma	T2	N0	M1/MX	YES	NO	R0	Former	0	16.0333333333333
TCGA-56-A49D	0.134	66~	Male	Squamous cell carcinoma	T2	N1/N2/N3	M1/MX	NO	NO	R0	Former	0	21.2333333333333
TCGA-56-A4BW	0.129	~65	Male	Squamous cell carcinoma	T2	N1/N2/N3	M0	YES	NO	R0	Former	0	19.5
TCGA-56-A4BX	0.004	66~	Male	Squamous cell carcinoma	T2	N0	M1/MX	YES	NO	R0	Former	0	13.5
TCGA-56-A4ZJ	0.143	66~	Female	Squamous cell carcinoma	T1	N0	M0	NO	NO	R0	Former	0	21.3333333333333
TCGA-56-A4ZK	0.153	66~	Female	Squamous cell carcinoma	T2	N0	M0	NO	NO	R1/R2	Former	0	19
TCGA-56-A62T	0.121	66~	Male	Squamous cell carcinoma	T2	N0	M1/MX	YES	YES	R1/R2	Current	0	14.6666666666667
TCGA-58-8387	0.162	~65	Male	Squamous cell carcinoma	T2	N0	M0	YES	NO	R0	Former	1	13.4333333333333
TCGA-58-8388	0.135	~65	Male	Squamous cell carcinoma	T2	N0	M0	NO	NO	R0	Current	1	13.7333333333333
TCGA-58-8390	0.164	66~	Male	Squamous cell carcinoma	T2	N0	M0	NO	NO	R0	Former	0	30.3666666666667
TCGA-58-8391	0.113	~65	Female	Squamous cell carcinoma	T2	N1/N2/N3	M0	YES	YES	R0	Current	0	72.2333333333333
TCGA-58-8392	0.087	66~	Male	Squamous cell carcinoma	T2	N0	M0	NO	NO	R0	Current	1	16.7
TCGA-58-8393	0.124	66~	Female	Squamous cell carcinoma	T2	N0	M0	NO	NO	R0	Current	0	35.2666666666667
TCGA-58-A46J	0.109	~65	Male	Squamous cell carcinoma	T2	N1/N2/N3	M0	YES	NO	R0	Current	0	86.3
TCGA-58-A46K	0.074	~65	Male	Squamous cell carcinoma	T2	N1/N2/N3	M0	YES	NO	R0	Former	1	34.8333333333333
TCGA-58-A46L	0.153	66~	Male	Squamous cell carcinoma	T2	N1/N2/N3	M0	YES	NO	R0	Former	0	57.4333333333333
TCGA-58-A46M	0.142	~65	Male	Squamous cell carcinoma	T2	N1/N2/N3	M0	NO	NO	R0	Current	0	35.7333333333333
TCGA-58-A46N	0.1	~65	Male	Squamous cell carcinoma	T2	N0	M0	NO	NO	R0	Current	0	30.3333333333333
TCGA-60-2695	0.111	66~	Female	Squamous cell carcinoma	T2	N0	M0	NO	NO	R0	Former	0	21.4
TCGA-60-2703	0.081	66~	Male	Squamous cell carcinoma	T2	N1/N2/N3	M0	NO	NO	R0	Former	1	98.1666666666667
TCGA-60-2704	0.123	66~	Male	Squamous cell carcinoma	T2	N1/N2/N3	M0	YES	NO	R0	Current	1	38.4666666666667
TCGA-60-2708	0.139	~65	Female	Squamous cell carcinoma	T2	N1/N2/N3	M0	YES	NO	R0	Former	0	81.5666666666667
TCGA-60-2709	0.111	66~	Male	Squamous cell carcinoma	T2	N0	M1/MX	NO	NO	R0	Current	0	50.1666666666667
TCGA-60-2711	0.134	~65	Female	Squamous cell carcinoma	T2	N0	M0	NO	NO	R0	Former	0	42
TCGA-60-2712	0.132	66~	Female	Squamous cell carcinoma	T2	N1/N2/N3	M0	NO	NO	R0	Former	1	9.13333333333333
TCGA-60-2713	0.143	~65	Male	Squamous cell carcinoma	T2	N0	M0	YES	NO	R0	Current	0	57.7
TCGA-60-2716	0.029	~65	Male	Squamous cell carcinoma	T2	N1/N2/N3	M0	YES	NO	R0	Nonsmoker	0	49.1666666666667
TCGA-60-2719	0.112	66~	Female	Squamous cell carcinoma	T1	N0	M0	NO	NO	R0	Former	0	43.2333333333333
TCGA-60-2720	0.146	~65	Female	Squamous cell carcinoma	T2	N0	M0	YES	NO	R0	Former	0	3.23333333333333
TCGA-60-2721	0.165	66~	Male	Squamous cell carcinoma	T2	N0	M0	NO	NO	R0	Former	0	32.7666666666667
TCGA-60-2722	0.053	66~	Male	Squamous cell carcinoma	T2	N1/N2/N3	M0	YES	NO	R0	Former	0	30.2666666666667
TCGA-60-2723	0.121	66~	Female	Squamous cell carcinoma	T2	N0	M0	NO	NO	R0	Former	0	36.4
TCGA-60-2724	0.061	~65	Male	Squamous cell carcinoma	T3/T4	N1/N2/N3	M0	YES	NO	R0	Former	0	23.9
TCGA-60-2725	0.127	66~	Male	Squamous cell carcinoma	T2	N0	M0	NO	NO	R0	Former	0	27.2
TCGA-60-2726	0.139	~65	Male	Squamous cell carcinoma	T2	N1/N2/N3	M0	NO	NO	R0	Former	1	11.9333333333333
TCGA-63-A5MB	0.074	~65	Male	Squamous cell carcinoma	T2	N0	M0	YES	NO	R0	Former	0	104.1
TCGA-63-A5MG	0.145	66~	Male	Squamous cell carcinoma	T2	N0	M0	NO	NO	R0	Former	0	71.6
TCGA-63-A5MH	0.115	66~	Male	Squamous cell carcinoma	T1	N0	M0	NO	NO	R0	Former	0	67.5333333333333
TCGA-63-A5MI	0.098	~65	Male	Squamous cell carcinoma	T2	N1/N2/N3	M0	YES	NO	R0	Former	0	59.4666666666667
TCGA-63-A5MJ	0.115	~65	Male	Squamous cell carcinoma	T2	N1/N2/N3	M0	YES	NO	R0	Current	0	60.8
TCGA-63-A5ML	0.115	66~	Male	Squamous cell carcinoma	T2	N0	M0	YES	NO	R0	Former	0	46.2
TCGA-63-A5MM	0.114	66~	Female	Squamous cell carcinoma	T2	N1/N2/N3	M0	YES	NO	R0	Former	1	15.2
TCGA-63-A5MN	0.15	66~	Female	Squamous cell carcinoma	T3/T4	N0	M0	NO	YES	R1/R2	Nonsmoker	1	11.5
TCGA-63-A5MP	0.114	~65	Male	Squamous cell carcinoma	T2	N1/N2/N3	M0	YES	NO	R0	Former	0	25.6333333333333
TCGA-63-A5MR	0.066	66~	Female	Squamous cell carcinoma	T2	N0	M0	NO	NO	R0	Former	0	90.5333333333333
TCGA-63-A5MS	0.157	66~	Male	Squamous cell carcinoma	T2	N0	M0	NO	NO	R0	Former	0	79.3666666666667
TCGA-63-A5MT	0.14	66~	Male	Squamous cell carcinoma	T3/T4	N0	M0	YES	NO	R0	Former	0	16.6
TCGA-63-A5MV	0.169	66~	Male	Squamous cell carcinoma	T2	N0	M0	YES	NO	R0	Former	0	36.6666666666667
TCGA-63-A5MW	0.164	66~	Male	Squamous cell carcinoma	T2	N0	M0	NO	NO	R0	Former	0	54.6333333333333
TCGA-63-A5MY	0	~65	Male	Squamous cell carcinoma	T1	N0	M0	NO	NO	R0	Former	0	35.0666666666667
TCGA-66-2727	0.12	~65	Female	Squamous cell carcinoma	T2	N0	M0	NO	NO	R0	Former	1	17.2
TCGA-66-2734	0.123	~65	Female	Squamous cell carcinoma	T2	N0	M0	NO	NO	R0	Former	0	43.7
TCGA-66-2737	0.137	66~	Male	Squamous cell carcinoma	T2	N1/N2/N3	M0	NO	NO	R0	Former	0	2.03333333333333
TCGA-66-2742	0.132	66~	Male	Squamous cell carcinoma	T2	N1/N2/N3	M1/MX	NO	NO	R0	Former	0	21.3666666666667
TCGA-66-2744	0.121	66~	Male	Squamous cell carcinoma	T2	N1/N2/N3	M0	NO	NO	R0	Former	0	1
TCGA-66-2753	0.123	66~	Male	Squamous cell carcinoma	T2	N0	M0	NO	NO	R0	Former	0	1.03333333333333
TCGA-66-2754	0.066	66~	Male	Squamous cell carcinoma	T2	N1/N2/N3	M0	NO	NO	R0	Former	0	2.03333333333333
TCGA-66-2756	0.073	66~	Male	Squamous cell carcinoma	T3/T4	N0	M0	NO	NO	R0	Former	0	1
TCGA-66-2757	0.115	~65	Female	Squamous cell carcinoma	T1	N0	M0	YES	YES	R0	Former	1	44.6
TCGA-66-2758	0.136	66~	Male	Squamous cell carcinoma	T2	N0	M0	YES	NO	R0	Former	0	21.3
TCGA-66-2759	0.114	66~	Male	Squamous cell carcinoma	T2	N1/N2/N3	M0	YES	YES	R0	Former	0	25.4
TCGA-66-2763	0.114	~65	Female	Squamous cell carcinoma	T2	N0	M0	NO	NO	R0	Former	0	1
TCGA-66-2765	0.151	~65	Male	Squamous cell carcinoma	T2	N0	M0	NO	NO	R0	Former	0	2.03333333333333
TCGA-66-2766	0.083	~65	Male	Squamous cell carcinoma	T2	N1/N2/N3	M0	NO	NO	R0	Former	0	1.03333333333333
TCGA-66-2767	0.119	~65	Male	Squamous cell carcinoma	T2	N1/N2/N3	M0	NO	NO	R0	Former	0	2.03333333333333
TCGA-66-2768	0.086	~65	Male	Squamous cell carcinoma	T2	N1/N2/N3	M0	NO	NO	R0	Current	0	2.03333333333333
TCGA-66-2769	0.121	66~	Male	Squamous cell carcinoma	T3/T4	N0	M0	NO	NO	R1/R2	Former	1	7.16666666666667
TCGA-66-2770	0.078	66~	Male	Squamous cell carcinoma	T2	N0	M0	NO	NO	R0	Former	0	23.3333333333333
TCGA-66-2771	0.113	~65	Male	Squamous cell carcinoma	T2	N1/N2/N3	M0	YES	NO	R0	Former	0	19.2666666666667
TCGA-66-2773	0.094	66~	Male	Squamous cell carcinoma	T2	N0	M0	NO	NO	R0	Former	1	3.06666666666667
TCGA-66-2777	0.109	66~	Male	Squamous cell carcinoma	T2	N0	M0	NO	NO	R0	Former	0	2.03333333333333
TCGA-66-2778	0.079	66~	Female	Squamous cell carcinoma	T2	N1/N2/N3	M0	YES	YES	R1/R2	Former	0	19.2666666666667
TCGA-66-2780	0.064	~65	Male	Squamous cell carcinoma	T2	N0	M0	NO	NO	R0	Former	1	12.2
TCGA-66-2781	0.059	66~	Male	Squamous cell carcinoma	T2	N0	M0	NO	NO	R0	Former	0	4.03333333333333
TCGA-66-2782	0.099	66~	Male	Squamous cell carcinoma	T3/T4	N0	M0	YES	NO	R0	Former	1	12.1666666666667
TCGA-66-2783	0.127	66~	Male	Squamous cell carcinoma	T2	N1/N2/N3	M0	YES	YES	R1/R2	Former	0	25.3
TCGA-66-2785	0.095	~65	Male	Squamous cell carcinoma	T2	N0	M0	NO	NO	R0	Former	0	2
TCGA-66-2786	0.129	66~	Female	Squamous cell carcinoma	T1	N0	M0	NO	NO	R0	Former	0	26.3333333333333
TCGA-66-2787	0.085	~65	Male	Squamous cell carcinoma	T1	N0	M0	NO	NO	R0	Former	0	40.5666666666667
TCGA-66-2788	0.08	~65	Male	Squamous cell carcinoma	T2	N0	M0	NO	NO	R0	Former	0	23.3
TCGA-66-2789	0.109	66~	Male	Squamous cell carcinoma	T1	N1/N2/N3	M0	NO	NO	R0	Former	1	4.1
TCGA-66-2790	0.131	66~	Male	Squamous cell carcinoma	T2	N1/N2/N3	M0	YES	NO	R0	Former	0	23.3
TCGA-66-2791	0.118	66~	Male	Squamous cell carcinoma	T2	N1/N2/N3	M0	NO	NO	R1/R2	Former	1	5.1
TCGA-66-2792	0.088	~65	Male	Squamous cell carcinoma	T2	N1/N2/N3	M0	YES	NO	R0	Former	0	30.4333333333333
TCGA-66-2793	0.014	66~	Male	Squamous cell carcinoma	T3/T4	N1/N2/N3	M0	NO	NO	R0	Former	1	10.2
TCGA-66-2794	0.14	~65	Male	Squamous cell carcinoma	T3/T4	N1/N2/N3	M0	NO	YES	R0	Former	0	54.8333333333333
TCGA-66-2795	0.109	66~	Male	Squamous cell carcinoma	T3/T4	N1/N2/N3	M0	NO	NO	R0	Former	0	4.06666666666667
TCGA-66-2800	0.087	66~	Male	Squamous cell carcinoma	T3/T4	N0	M0	NO	NO	R0	Former	0	49.7333333333333
TCGA-68-A59J	0.088	66~	Female	Squamous cell carcinoma	T2	N0	M1/MX	NO	NO	R0	Former	0	14.9333333333333
TCGA-77-6842	0.141	66~	Male	Squamous cell carcinoma	T2	N1/N2/N3	M0	NO	NO	R0	Former	1	29.9666666666667
TCGA-77-6843	0	66~	Male	Squamous cell carcinoma	T1	N1/N2/N3	M0	NO	NO	R0	Current	1	74.1333333333333
TCGA-77-6844	0.094	66~	Male	Squamous cell carcinoma	T3/T4	N1/N2/N3	M0	NO	YES	R0	Former	1	76.1333333333333
TCGA-77-6845	0.046	66~	Male	Squamous cell carcinoma	T3/T4	N0	M0	NO	NO	R0	Former	1	23.6
TCGA-77-7138	0.038	66~	Male	Squamous cell carcinoma	T2	N0	M0	NO	NO	R0	Former	1	11.3333333333333
TCGA-77-7139	0.044	~65	Male	Squamous cell carcinoma	T2	N1/N2/N3	M0	NO	YES	R0	Former	0	142.033333333333
TCGA-77-7140	0.054	66~	Female	Squamous cell carcinoma	T2	N1/N2/N3	M0	NO	NO	R0	Nonsmoker	1	21.0666666666667
TCGA-77-7142	0.093	~65	Female	Squamous cell carcinoma	T2	N0	M0	NO	NO	R0	Former	0	74.2333333333333
TCGA-77-7335	0.139	~65	Female	Squamous cell carcinoma	T3/T4	N1/N2/N3	M0	NO	NO	R0	Former	1	71.1
TCGA-77-7337	0.071	~65	Male	Squamous cell carcinoma	T2	N1/N2/N3	M0	NO	NO	R0	Former	1	108.433333333333
TCGA-77-7463	0.076	66~	Male	Squamous cell carcinoma	T2	N0	M0	NO	NO	R0	Former	1	47.4333333333333
TCGA-77-7465	0.158	~65	Male	Squamous cell carcinoma	T2	N1/N2/N3	M0	NO	NO	R0	Current	0	33
TCGA-77-8007	0.136	66~	Male	Squamous cell carcinoma	T2	N1/N2/N3	M0	NO	NO	R0	Current	1	6.6
TCGA-77-8008	0.112	66~	Male	Squamous cell carcinoma	T2	N0	M0	NO	NO	R0	Former	1	87.9666666666667
TCGA-77-8009	0.05	66~	Male	Squamous cell carcinoma	T2	N1/N2/N3	M0	NO	NO	R0	Former	1	56.5
TCGA-77-8128	0.023	~65	Male	Squamous cell carcinoma	T2	N1/N2/N3	M0	NO	NO	R0	Current	1	38.3333333333333
TCGA-77-8130	0.057	66~	Male	Squamous cell carcinoma	T2	N1/N2/N3	M0	NO	NO	R0	Former	0	158.833333333333
TCGA-77-8133	0.092	66~	Male	Squamous cell carcinoma	T1	N1/N2/N3	M0	NO	NO	R0	Current	1	54.6666666666667
TCGA-77-8136	0.094	66~	Female	Squamous cell carcinoma	T2	N1/N2/N3	M0	NO	NO	R0	Current	1	39.6333333333333
TCGA-77-8138	0.127	66~	Male	Squamous cell carcinoma	T2	N0	M0	NO	NO	R0	Former	1	17.9666666666667
TCGA-77-8139	0.068	66~	Male	Squamous cell carcinoma	T3/T4	N0	M0	NO	NO	R0	Current	0	105.533333333333
TCGA-77-8140	0.061	66~	Female	Squamous cell carcinoma	T2	N1/N2/N3	M0	NO	NO	R0	Former	1	11.7
TCGA-77-8143	0.072	66~	Male	Squamous cell carcinoma	T2	N1/N2/N3	M0	NO	YES	R0	Former	1	26.7666666666667
TCGA-77-8144	0.031	66~	Male	Squamous cell carcinoma	T2	N0	M0	NO	NO	R0	Current	0	27.7666666666667
TCGA-77-8145	0.082	66~	Male	Squamous cell carcinoma	T3/T4	N1/N2/N3	M0	NO	YES	R1/R2	Current	1	7.06666666666667
TCGA-77-8146	0.081	66~	Male	Squamous cell carcinoma	T1	N0	M0	NO	NO	R0	Current	0	106.3
TCGA-77-8148	0.037	66~	Male	Squamous cell carcinoma	T3/T4	N1/N2/N3	M0	NO	NO	R0	Former	0	67.4333333333333
TCGA-77-8150	0.124	~65	Male	Squamous cell carcinoma	T3/T4	N1/N2/N3	M0	NO	NO	R0	Current	1	55.1666666666667
TCGA-77-8153	0.059	66~	Female	Squamous cell carcinoma	T2	N0	M0	NO	NO	R0	Former	0	66.4
TCGA-77-8154	0.04	66~	Male	Squamous cell carcinoma	T1	N0	M0	NO	NO	R0	Former	0	61.3666666666667
TCGA-77-8156	0.095	~65	Male	Squamous cell carcinoma	T2	N0	M0	NO	NO	R0	Current	0	36.8666666666667
TCGA-77-A5FZ	0.108	~65	Male	Squamous cell carcinoma	T3/T4	N0	M0	NO	NO	R0	Former	1	127.933333333333
TCGA-77-A5G1	0.151	66~	Male	Squamous cell carcinoma	T3/T4	N1/N2/N3	M0	NO	NO	R0	Former	0	134.2
TCGA-77-A5G3	0.062	~65	Male	Squamous cell carcinoma	T2	N1/N2/N3	M0	NO	NO	R0	Former	0	152.333333333333
TCGA-77-A5G6	0.08	66~	Male	Squamous cell carcinoma	T2	N1/N2/N3	M0	NO	NO	R0	Current	1	22.6
TCGA-77-A5GA	0.085	66~	Male	Squamous cell carcinoma	T2	N0	M0	NO	NO	R0	Former	0	42.6666666666667
TCGA-77-A5GF	0.062	66~	Male	Squamous cell carcinoma	T2	N1/N2/N3	M0	NO	NO	R0	Former	1	28
TCGA-77-A5GH	0.113	66~	Male	Squamous cell carcinoma	T2	N0	M0	NO	NO	R0	Former	0	39.4
TCGA-85-6175	0.124	~65	Female	Squamous cell carcinoma	T3/T4	N0	M0	NO	NO	R0	Nonsmoker	1	9.8
TCGA-85-6560	0.109	~65	Male	Squamous cell carcinoma	T1	N1/N2/N3	M0	YES	NO	R0	Former	0	41.9666666666667
TCGA-85-6798	0.095	~65	Male	Squamous cell carcinoma	T3/T4	N1/N2/N3	M0	YES	NO	R0	Current	1	6.5
TCGA-85-7696	0.108	~65	Male	Squamous cell carcinoma	T1	N0	M0	NO	NO	R0	Former	0	37.0333333333333
TCGA-85-7697	0.135	~65	Male	Squamous cell carcinoma	T3/T4	N0	M0	YES	NO	R0	Former	0	35.4333333333333
TCGA-85-7698	0.119	~65	Male	Squamous cell carcinoma	T1	N0	M0	YES	NO	R0	Former	0	31.7333333333333
TCGA-85-7699	0.114	66~	Male	Squamous cell carcinoma	T3/T4	N0	M0	YES	NO	R0	Former	1	33.3666666666667
TCGA-85-7843	0.088	~65	Male	Squamous cell carcinoma	T2	N1/N2/N3	M0	NO	NO	R0	Current	0	1.16666666666667
TCGA-85-7844	0.13	66~	Male	Squamous cell carcinoma	T2	N0	M0	NO	NO	R0	Current	0	30.3666666666667
TCGA-85-8048	0.115	~65	Male	Squamous cell carcinoma	T1	N0	M0	NO	NO	R0	Current	0	25.5
TCGA-85-8049	0.123	~65	Male	Squamous cell carcinoma	T2	N0	M0	NO	NO	R0	Nonsmoker	0	19.3
TCGA-85-8052	0.092	~65	Male	Squamous cell carcinoma	T3/T4	N0	M0	NO	NO	R0	Current	0	24.4666666666667
TCGA-85-8070	0.066	66~	Male	Squamous cell carcinoma	T2	N0	M0	NO	NO	R0	Current	0	32
TCGA-85-8071	0.054	~65	Male	Squamous cell carcinoma	T1	N1/N2/N3	M0	NO	NO	R0	Current	0	27.1666666666667
TCGA-85-8072	0.099	~65	Male	Squamous cell carcinoma	T1	N0	M0	NO	NO	R0	Current	0	31.0666666666667
TCGA-85-8276	0.089	~65	Male	Squamous cell carcinoma	T1	N1/N2/N3	M0	YES	NO	R0	Current	0	35
TCGA-85-8277	0.085	66~	Male	Squamous cell carcinoma	T3/T4	N1/N2/N3	M0	NO	NO	R0	Nonsmoker	1	10.2333333333333
TCGA-85-8288	0.118	66~	Male	Squamous cell carcinoma	T1	N1/N2/N3	M0	NO	NO	R0	Current	1	13.4
TCGA-85-8350	0.125	~65	Male	Squamous cell carcinoma	T1	N0	M0	NO	NO	R0	Current	0	22.7666666666667
TCGA-85-8351	0.105	66~	Male	Squamous cell carcinoma	T2	N1/N2/N3	M0	YES	NO	R0	Current	0	17
TCGA-85-8352	0.068	66~	Male	Squamous cell carcinoma	T3/T4	N1/N2/N3	M0	NO	NO	R0	Current	1	5.36666666666667
TCGA-85-8353	0.111	66~	Male	Squamous cell carcinoma	T3/T4	N1/N2/N3	M0	NO	NO	R0	Current	1	3.13333333333333
TCGA-85-8354	0.04	~65	Male	Squamous cell carcinoma	T2	N0	M0	NO	NO	R0	Current	0	33.1666666666667
TCGA-85-8355	0.121	~65	Male	Squamous cell carcinoma	T1	N0	M0	NO	NO	R0	Nonsmoker	0	2.03333333333333
TCGA-85-8479	0.089	66~	Male	Squamous cell carcinoma	T1	N0	M0	NO	NO	R0	Former	0	15.6
TCGA-85-8481	0.114	66~	Male	Squamous cell carcinoma	T3/T4	N0	M0	NO	NO	R0	Former	1	7.86666666666667
TCGA-85-8580	0.113	~65	Female	Squamous cell carcinoma	T2	N0	M0	NO	NO	R0	Former	0	37.1
TCGA-85-8582	0.117	~65	Male	Squamous cell carcinoma	T1	N0	M0	NO	NO	R0	Current	0	38.6666666666667
TCGA-85-8584	0.115	66~	Male	Squamous cell carcinoma	T2	N1/N2/N3	M0	NO	NO	R0	Current	1	12.7666666666667
TCGA-85-8664	0.088	66~	Male	Squamous cell carcinoma	T2	N1/N2/N3	M0	YES	NO	R0	Current	1	18.3333333333333
TCGA-85-8666	0.087	~65	Male	Squamous cell carcinoma	T2	N0	M0	NO	NO	R0	Current	1	22.9
TCGA-85-A4CL	0.145	~65	Male	Squamous cell carcinoma	T1	N0	M0	NO	NO	R0	Current	1	30.7
TCGA-85-A4CN	0.096	~65	Female	Squamous cell carcinoma	T2	N1/N2/N3	M0	YES	YES	R0	Former	0	34.6
TCGA-85-A4JB	0.09	66~	Male	Squamous cell carcinoma	T3/T4	N0	M0	YES	NO	R0	Current	0	31.4
TCGA-85-A4JC	0.084	66~	Male	Squamous cell carcinoma	T2	N0	M0	YES	NO	R0	Current	1	20.1333333333333
TCGA-85-A4PA	0.124	~65	Male	Squamous cell carcinoma	T2	N0	M0	NO	NO	R0	Former	0	24.7
TCGA-85-A4QQ	0.116	66~	Male	Squamous cell carcinoma	T2	N0	M0	NO	NO	R0	Current	1	30.9
TCGA-85-A4QR	0.019	66~	Male	Squamous cell carcinoma	T2	N0	M0	NO	NO	R0	Former	0	20
TCGA-85-A50M	0.117	~65	Male	Squamous cell carcinoma	T2	N0	M0	NO	NO	R0	Former	1	27.5333333333333
TCGA-85-A50Z	0.082	~65	Male	Squamous cell carcinoma	T2	N0	M0	YES	NO	R0	Current	0	16.4333333333333
TCGA-85-A510	0.147	66~	Female	Squamous cell carcinoma	T2	N1/N2/N3	M0	NO	NO	R0	Current	0	16.0666666666667
TCGA-85-A511	0.074	~65	Male	Squamous cell carcinoma	T2	N1/N2/N3	M0	NO	NO	R0	Current	1	15.1666666666667
TCGA-85-A512	0.075	~65	Male	Squamous cell carcinoma	T1	N1/N2/N3	M0	YES	NO	R0	Current	0	15.5
TCGA-85-A53L	0.127	~65	Male	Squamous cell carcinoma	T2	N0	M0	NO	NO	R0	Former	0	12.5666666666667
TCGA-85-A5B5	0.099	~65	Male	Squamous cell carcinoma	T1	N0	M0	NO	NO	R0	Former	0	3.7
TCGA-90-6837	0.084	~65	Male	Squamous cell carcinoma	T3/T4	N0	M1/MX	YES	NO	R0	Former	0	25.2666666666667
TCGA-90-7766	0.129	66~	Female	Squamous cell carcinoma	T1	N0	M1/MX	NO	NO	R0	Current	0	9.63333333333333
TCGA-90-7767	0.124	~65	Male	Squamous cell carcinoma	T2	N1/N2/N3	M1/MX	NO	NO	R0	Former	0	2.96666666666667
TCGA-90-7769	0.034	~65	Male	Squamous cell carcinoma	T2	N1/N2/N3	M1/MX	NO	NO	R0	Former	0	11.9333333333333
TCGA-90-7964	0.092	66~	Male	Squamous cell carcinoma	T2	N0	M1/MX	NO	NO	R0	Former	0	14.2666666666667
TCGA-90-A59Q	0.118	~65	Female	Squamous cell carcinoma	T2	N1/N2/N3	M1/MX	YES	YES	R0	Current	1	10.7333333333333
TCGA-92-7340	0.13	~65	Female	Squamous cell carcinoma	T2	N1/N2/N3	M1/MX	YES	NO	R1/R2	Former	0	2.73333333333333
TCGA-92-7341	0.101	66~	Male	Squamous cell carcinoma	T2	N0	M1/MX	NO	NO	R0	Current	0	3.53333333333333
TCGA-94-7033	0.065	66~	Male	Squamous cell carcinoma	T2	N0	M1/MX	YES	NO	R0	Former	0	21.3333333333333
TCGA-94-8035	0.058	~65	Male	Squamous cell carcinoma	T3/T4	N0	M1/MX	YES	NO	R0	Current	0	4.06666666666667
TCGA-94-8490	0.073	66~	Male	Squamous cell carcinoma	T3/T4	N0	M0	NO	NO	R0	Former	0	5.1
TCGA-96-A4JL	0.146	66~	Female	Squamous cell carcinoma	T2	N1/N2/N3	M0	YES	NO	R0	Nonsmoker	0	28.0666666666667
TCGA-98-7454	0.093	66~	Male	Squamous cell carcinoma	T2	N0	M0	NO	NO	R0	Former	0	21.7333333333333
TCGA-98-8020	0.096	~65	Female	Squamous cell carcinoma	T2	N1/N2/N3	M0	NO	NO	R0	Nonsmoker	1	2.8
TCGA-98-8021	0.149	66~	Female	Squamous cell carcinoma	T1	N0	M0	NO	NO	R0	Former	0	31.2333333333333
TCGA-98-8022	0.125	~65	Male	Squamous cell carcinoma	T1	N0	M0	NO	NO	R0	Former	1	31.1
TCGA-98-8023	0.111	66~	Male	Squamous cell carcinoma	T3/T4	N1/N2/N3	M0	NO	NO	R0	Current	0	21.6333333333333
TCGA-98-A538	0.081	66~	Male	Squamous cell carcinoma	T3/T4	N0	M0	NO	NO	R0	Former	0	27.5333333333333
TCGA-98-A539	0.099	~65	Male	Squamous cell carcinoma	T3/T4	N0	M0	NO	NO	R0	Current	0	5.76666666666667
TCGA-98-A53A	0.068	66~	Male	Squamous cell carcinoma	T2	N0	M0	NO	NO	R0	Current	1	18.4
TCGA-98-A53B	0.119	66~	Male	Squamous cell carcinoma	T2	N0	M0	NO	NO	R0	Current	1	2.03333333333333
TCGA-98-A53C	0.126	66~	Female	Squamous cell carcinoma	T1	N0	M0	NO	NO	R0	Former	0	27.4
TCGA-98-A53D	0.124	66~	Male	Squamous cell carcinoma	T3/T4	N0	M0	NO	NO	R0	Former	1	21.5
TCGA-98-A53H	0.129	66~	Female	Squamous cell carcinoma	T1	N0	M0	NO	NO	R0	Current	0	20.6
TCGA-98-A53I	0.104	~65	Male	Squamous cell carcinoma	T2	N1/N2/N3	M0	YES	NO	R0	Former	0	18.8333333333333
TCGA-98-A53J	0.106	66~	Male	Squamous cell carcinoma	T2	N0	M0	NO	NO	R0	Former	0	21
TCGA-J1-A4AH	0.039	66~	Male	Squamous cell carcinoma	T2	N0	M1/MX	YES	NO	R0	Former	0	19.3666666666667
TCGA-L3-A4E7	0.094	66~	Male	Squamous cell carcinoma	T2	N0	M0	NO	NO	R0	Current	0	13.0666666666667
TCGA-L3-A524	0.053	~65	Female	Squamous cell carcinoma	T3/T4	N0	M0	YES	NO	R0	Current	1	16.3333333333333
TCGA-LA-A446	0.067	66~	Male	Squamous cell carcinoma	T1	N0	M1/MX	NO	NO	R0	Current	0	13.3666666666667
TCGA-LA-A7SW	0.088	66~	Male	Squamous cell carcinoma	T3/T4	N1/N2/N3	M1/MX	YES	YES	R0	Former	1	13.6
TCGA-NC-A5HE	0.135	~65	Male	Squamous cell carcinoma	T2	N1/N2/N3	M0	YES	YES	R0	Former	0	77.8666666666667
TCGA-NC-A5HF	0.078	66~	Male	Squamous cell carcinoma	T3/T4	N0	M1/MX	NO	NO	R0	Current	1	4.6
TCGA-NC-A5HG	0	~65	Male	Squamous cell carcinoma	T2	N1/N2/N3	M0	YES	YES	R0	Former	0	65.4333333333333
TCGA-NC-A5HH	0.056	~65	Male	Squamous cell carcinoma	T1	N0	M0	NO	NO	R0	Current	0	1.23333333333333
TCGA-NC-A5HI	0.125	66~	Female	Squamous cell carcinoma	T2	N0	M0	YES	NO	R0	Current	0	58.1
TCGA-NC-A5HJ	0.14	~65	Male	Squamous cell carcinoma	T3/T4	N0	M0	YES	NO	R0	Former	1	13.9333333333333
TCGA-NC-A5HK	0.054	~65	Female	Squamous cell carcinoma	T3/T4	N0	M0	YES	NO	R0	Former	0	4.26666666666667
TCGA-NC-A5HL	0.095	66~	Male	Squamous cell carcinoma	T2	N0	M0	NO	NO	R0	Former	1	2.93333333333333
TCGA-NC-A5HM	0.057	66~	Male	Squamous cell carcinoma	T2	N0	M0	NO	NO	R0	Former	0	40.4
TCGA-NC-A5HN	0.029	66~	Male	Squamous cell carcinoma	T2	N1/N2/N3	M0	NO	NO	R0	Former	0	49.9666666666667
TCGA-NC-A5HP	0.089	66~	Male	Squamous cell carcinoma	T2	N0	M1/MX	YES	NO	R0	Current	1	25.6666666666667
TCGA-NC-A5HQ	0.099	66~	Male	Squamous cell carcinoma	T3/T4	N1/N2/N3	M0	YES	NO	R0	Current	1	14.9333333333333
TCGA-NC-A5HR	0.091	66~	Female	Squamous cell carcinoma	T2	N1/N2/N3	M0	YES	NO	R0	Former	0	41.4666666666667
TCGA-NC-A5HT	0.079	66~	Male	Squamous cell carcinoma	T3/T4	N1/N2/N3	M0	YES	NO	R0	Former	0	26.8
