# Supplementary material for: Enhanced CT-based radiomics model to predict natural killer cell infiltration and clinical prognosis in non-small cell lung cancer
Source: Front Immunol. 2024 Jan 12;14:1334886. doi: 10.3389/fimmu.2023.1334886 (PMC10811188; doi:10.3389/fimmu.2023.1334886)
Supplement: Supplementary file 3 [file Table_3.csv]

	NK	Age	Gender	Histology	T_stage	N_stage	M_stage	Chemotherapy	Radiotherapy	KRAS_mutation_status	EGFR_mutation_status	Smoking_status	OS	OS.time
R01-003	0.11	~65	Male	Adenocarcinoma	T2/T3/T4	N0	M0	No	No	Mutant	Mutant	Current	0	21.3666666666667
R01-004	0.141	66~	Male	Squamous cell carcinoma	Tis/T1	N1/N2	M0	Yes	Yes	Wildtype	Wildtype	Former	0	36.1
R01-005	0.08	66~	Male	Adenocarcinoma	T2/T3/T4	N0	M0	No	No	Unknown	Wildtype	Former	1	48.5333333333333
R01-006	0.097	~65	Male	Adenocarcinoma	Tis/T1	N0	M0	No	No	Wildtype	Wildtype	Former	0	66.0666666666667
R01-007	0.155	66~	Male	Squamous cell carcinoma	Tis/T1	N1/N2	M0	Yes	No	Wildtype	Wildtype	Former	1	34.9333333333333
R01-012	0.154	66~	Female	Adenocarcinoma	T2/T3/T4	N0	M0	Yes	Yes	Wildtype	Wildtype	Nonsmoker	0	101.966666666667
R01-013	0.094	~65	Female	Adenocarcinoma	T2/T3/T4	N0	M0	No	No	Unknown	Unknown	Former	0	112.933333333333
R01-014	0.103	~65	Female	Adenocarcinoma	Tis/T1	N0	M0	No	No	Unknown	Unknown	Former	0	63.5666666666667
R01-015	0.113	66~	Male	Adenocarcinoma	T2/T3/T4	N0	M0	No	No	Wildtype	Wildtype	Nonsmoker	1	14.3333333333333
R01-016	0.113	~65	Male	Adenocarcinoma	Tis/T1	N0	M0	No	No	Wildtype	Wildtype	Current	0	103.533333333333
R01-017	0.114	66~	Male	Adenocarcinoma	Tis/T1	N0	M0	No	No	Unknown	Unknown	Former	1	15.8
R01-018	0.139	66~	Male	Squamous cell carcinoma	T2/T3/T4	N0	M0	Yes	Yes	Wildtype	Wildtype	Former	1	39.2
R01-021	0.113	~65	Female	Adenocarcinoma	Tis/T1	N0	M0	No	No	Unknown	Unknown	Nonsmoker	0	71.3
R01-022	0.092	~65	Male	Adenocarcinoma	Tis/T1	N0	M0	No	No	Wildtype	Unknown	Nonsmoker	0	106.333333333333
R01-023	0.13	66~	Male	Adenocarcinoma	Tis/T1	N0	M0	No	No	Wildtype	Wildtype	Former	0	33.1
R01-024	0.152	~65	Male	Adenocarcinoma	T2/T3/T4	N0	M0	No	No	Mutant	Unknown	Current	1	12.2
R01-026	0.108	~65	Male	Adenocarcinoma	Tis/T1	N0	M0	Yes	Yes	Wildtype	Mutant	Nonsmoker	1	78.5333333333333
R01-028	0.141	66~	Male	Adenocarcinoma	T2/T3/T4	N0	M0	No	No	Mutant	Wildtype	Former	0	70.5666666666667
R01-032	0.096	~65	Male	Adenocarcinoma	T2/T3/T4	N0	M0	No	No	Wildtype	Wildtype	Former	0	85.1
R01-033	0.089	66~	Male	Adenocarcinoma	Tis/T1	N1/N2	M0	No	No	Unknown	Unknown	Former	1	17.1333333333333
R01-034	0.123	~65	Male	Adenocarcinoma	T2/T3/T4	N1/N2	M0	Yes	No	Wildtype	Wildtype	Nonsmoker	0	84.1666666666667
R01-035	0.108	66~	Male	Adenocarcinoma	T2/T3/T4	N1/N2	M0	Yes	No	Wildtype	Wildtype	Current	1	59.9333333333333
R01-038	0.16	~65	Male	Squamous cell carcinoma	T2/T3/T4	N0	M0	No	No	Wildtype	Wildtype	Former	0	4.13333333333333
R01-039	0.143	66~	Male	Squamous cell carcinoma	Tis/T1	N0	M0	No	No	Unknown	Unknown	Former	1	1.36666666666667
R01-040	0.147	~65	Male	Squamous cell carcinoma	T2/T3/T4	N0	M0	No	No	Wildtype	Wildtype	Former	1	68.0333333333333
R01-041	0.101	~65	Female	Squamous cell carcinoma	Tis/T1	N0	M0	No	No	Wildtype	Wildtype	Former	0	82.7
R01-042	0.127	66~	Male	Squamous cell carcinoma	T2/T3/T4	N0	M0	No	No	Unknown	Unknown	Current	1	1.4
R01-043	0.128	66~	Male	Adenocarcinoma	Tis/T1	N0	M0	No	No	Mutant	Wildtype	Former	0	59.4666666666667
R01-046	0.148	66~	Male	Squamous cell carcinoma	Tis/T1	N0	M0	No	No	Wildtype	Wildtype	Former	0	72.0333333333333
R01-048	0.137	66~	Male	Adenocarcinoma	Tis/T1	N0	M0	No	No	Wildtype	Wildtype	Former	0	74.8666666666667
R01-049	0.137	66~	Female	Squamous cell carcinoma	Tis/T1	N0	M0	No	No	Unknown	Unknown	Current	0	65
R01-051	0.079	66~	Male	Adenocarcinoma	Tis/T1	N1/N2	M0	No	No	Wildtype	Wildtype	Nonsmoker	1	8.7
R01-052	0.018	66~	Male	Adenocarcinoma	T2/T3/T4	N0	M0	No	No	Unknown	Unknown	Nonsmoker	0	70.6333333333333
R01-054	0.125	~65	Male	Adenocarcinoma	T2/T3/T4	N1/N2	M0	Yes	Yes	Mutant	Wildtype	Current	0	70.4666666666667
R01-055	0.136	66~	Male	Squamous cell carcinoma	Tis/T1	N0	M0	No	No	Wildtype	Wildtype	Former	1	38.8333333333333
R01-056	0.152	66~	Male	Adenocarcinoma	T2/T3/T4	N1/N2	M0	No	No	Wildtype	Mutant	Former	0	70.2
R01-057	0.152	~65	Male	Adenocarcinoma	Tis/T1	N0	M0	No	No	Wildtype	Wildtype	Current	1	37.4333333333333
R01-059	0.118	66~	Male	Adenocarcinoma	Tis/T1	N1/N2	M0	Yes	No	Mutant	Wildtype	Former	0	68.4666666666667
R01-060	0.153	~65	Female	Adenocarcinoma	T2/T3/T4	N0	M0	Yes	No	Wildtype	Wildtype	Current	0	69.4666666666667
R01-061	0.148	66~	Male	Adenocarcinoma	Tis/T1	N0	M0	No	No	Wildtype	Wildtype	Former	0	68.2666666666667
R01-062	0.157	66~	Male	Adenocarcinoma	Tis/T1	N0	M0	No	No	Mutant	Wildtype	Former	0	65.1
R01-063	0.102	~65	Male	Adenocarcinoma	T2/T3/T4	N0	M0	Yes	No	Wildtype	Wildtype	Former	0	64.3666666666667
R01-064	0.134	66~	Male	Squamous cell carcinoma	Tis/T1	N0	M0	No	No	Wildtype	Wildtype	Current	0	64.7666666666667
R01-065	0.101	66~	Male	Squamous cell carcinoma	T2/T3/T4	N1/N2	M0	Yes	No	Wildtype	Wildtype	Former	1	11.5333333333333
R01-066	0.146	66~	Male	Adenocarcinoma	T2/T3/T4	N1/N2	M0	No	No	Mutant	Wildtype	Former	1	6.7
R01-067	0.143	~65	Male	Adenocarcinoma	T2/T3/T4	N0	M0	No	No	Wildtype	Wildtype	Former	0	66.4333333333333
R01-068	0.103	~65	Male	Adenocarcinoma	T2/T3/T4	N0	M1	Yes	No	Wildtype	Wildtype	Former	0	65.1
R01-069	0.146	66~	Male	Squamous cell carcinoma	T2/T3/T4	N0	M0	No	No	Wildtype	Wildtype	Former	0	60
R01-071	0.084	66~	Male	Squamous cell carcinoma	Tis/T1	N0	M0	No	No	Wildtype	Wildtype	Former	1	47.5
R01-072	0.119	66~	Male	Adenocarcinoma	T2/T3/T4	N0	M0	No	No	Mutant	Wildtype	Former	1	9.96666666666667
R01-073	0.115	66~	Male	Squamous cell carcinoma	Tis/T1	N0	M0	No	No	Wildtype	Wildtype	Former	0	64.4333333333333
R01-076	0.097	~65	Male	Adenocarcinoma	T2/T3/T4	N0	M0	No	No	Wildtype	Mutant	Former	0	62.7
R01-077	0.057	66~	Female	Adenocarcinoma	T2/T3/T4	N1/N2	M0	Yes	Yes	Wildtype	Wildtype	Nonsmoker	1	44.0666666666667
R01-078	0.109	66~	Female	Adenocarcinoma	T2/T3/T4	N1/N2	M0	Yes	No	Wildtype	Wildtype	Former	1	37.7666666666667
R01-079	0.138	66~	Female	Adenocarcinoma	Tis/T1	N0	M0	No	No	Wildtype	Mutant	Former	0	45.4333333333333
R01-080	0.118	66~	Male	Adenocarcinoma	Tis/T1	N0	M0	No	No	Wildtype	Mutant	Former	0	64.2333333333333
R01-081	0.129	~65	Female	Adenocarcinoma	T2/T3/T4	N0	M0	No	No	Wildtype	Wildtype	Nonsmoker	0	63.8666666666667
R01-083	0.164	66~	Male	Adenocarcinoma	Tis/T1	N0	M0	No	No	Wildtype	Wildtype	Current	1	9.33333333333333
R01-084	0.114	~65	Male	Adenocarcinoma	T2/T3/T4	N0	M0	Yes	Yes	Wildtype	Wildtype	Former	0	25.5666666666667
R01-089	0.114	66~	Male	Adenocarcinoma	T2/T3/T4	N0	M0	Yes	No	Wildtype	Mutant	Former	0	57.5333333333333
R01-091	0.15	~65	Female	Adenocarcinoma	T2/T3/T4	N0	M1	Yes	Yes	Wildtype	Wildtype	Current	1	32.8333333333333
R01-093	0.125	66~	Male	Squamous cell carcinoma	T2/T3/T4	N0	M0	No	No	Unknown	Unknown	Former	1	1.56666666666667
R01-094	0.107	~65	Male	Adenocarcinoma	Tis/T1	N0	M0	No	No	Mutant	Wildtype	Former	0	59
R01-096	0.15	66~	Male	Adenocarcinoma	Tis/T1	N1/N2	M0	Yes	No	Mutant	Wildtype	Former	0	57.1666666666667
R01-097	0.103	66~	Male	Adenocarcinoma	Tis/T1	N0	M0	No	No	Mutant	Wildtype	Current	1	45.0666666666667
R01-098	0.082	66~	Female	Adenocarcinoma	T2/T3/T4	N0	M0	No	No	Wildtype	Mutant	Current	0	44.4666666666667
R01-099	0.093	~65	Female	Adenocarcinoma	T2/T3/T4	N1/N2	M1	Yes	Yes	Wildtype	Mutant	Nonsmoker	1	31.7333333333333
R01-100	0.088	66~	Female	Adenocarcinoma	Tis/T1	N0	M0	No	No	Wildtype	Wildtype	Former	1	28.9
R01-101	0.121	66~	Male	Squamous cell carcinoma	T2/T3/T4	N0	M0	No	No	Unknown	Unknown	Former	1	49.7
R01-102	0.124	66~	Male	Squamous cell carcinoma	Tis/T1	N0	M0	No	No	Unknown	Unknown	Former	0	11.4666666666667
R01-103	0.093	66~	Male	Adenocarcinoma	T2/T3/T4	N0	M1	No	No	Mutant	Wildtype	Former	1	7
R01-104	0.092	66~	Male	Adenocarcinoma	Tis/T1	N0	M0	No	No	Wildtype	Mutant	Nonsmoker	0	48.5333333333333
R01-105	0.113	66~	Female	Adenocarcinoma	Tis/T1	N0	M0	No	No	Mutant	Wildtype	Former	0	23.7666666666667
R01-106	0.07	~65	Male	Adenocarcinoma	T2/T3/T4	N0	M0	Yes	No	Wildtype	Wildtype	Former	1	7.5
R01-107	0.089	66~	Female	Adenocarcinoma	T2/T3/T4	N0	M0	No	No	Unknown	Unknown	Nonsmoker	0	48.7
R01-108	0.097	66~	Male	Squamous cell carcinoma	T2/T3/T4	N0	M0	No	No	Unknown	Unknown	Former	0	58.0333333333333
R01-109	0.104	66~	Male	Adenocarcinoma	Tis/T1	N0	M0	No	No	Wildtype	Wildtype	Former	0	59.4666666666667
R01-110	0.137	~65	Male	Adenocarcinoma	Tis/T1	N0	M0	Yes	Yes	Wildtype	Wildtype	Former	0	22.5
R01-111	0.114	~65	Male	Adenocarcinoma	Tis/T1	N0	M0	No	No	Unknown	Unknown	Current	0	51.9333333333333
R01-112	0.055	66~	Male	Adenocarcinoma	T2/T3/T4	N0	M0	Yes	No	Wildtype	Wildtype	Current	1	13.9
R01-113	0.127	66~	Male	Adenocarcinoma	Tis/T1	N1/N2	M0	No	No	Wildtype	Wildtype	Former	1	22.2333333333333
R01-114	0.062	66~	Male	Squamous cell carcinoma	T2/T3/T4	N0	M0	Yes	No	Unknown	Unknown	Former	0	52.7
R01-115	0.132	66~	Male	Adenocarcinoma	Tis/T1	N0	M0	No	No	Wildtype	Wildtype	Former	0	51.7666666666667
R01-116	0.132	~65	Male	Adenocarcinoma	Tis/T1	N0	M0	No	No	Mutant	Wildtype	Current	0	52.2666666666667
R01-117	0	~65	Male	Adenocarcinoma	T2/T3/T4	N0	M0	Yes	No	Wildtype	Wildtype	Current	1	36.1
R01-118	0.115	66~	Male	Squamous cell carcinoma	T2/T3/T4	N0	M0	Yes	No	Wildtype	Wildtype	Former	0	49.1
R01-119	0.095	66~	Male	Squamous cell carcinoma	T2/T3/T4	N1/N2	M0	No	No	Wildtype	Wildtype	Current	1	5.3
R01-120	0.124	66~	Male	Adenocarcinoma	Tis/T1	N0	M0	No	No	Unknown	Unknown	Former	0	47
R01-121	0.081	66~	Male	Squamous cell carcinoma	Tis/T1	N0	M0	No	No	Unknown	Unknown	Current	0	40.2666666666667
R01-122	0.115	66~	Male	Adenocarcinoma	T2/T3/T4	N0	M0	No	No	Mutant	Wildtype	Former	0	18.6
R01-123	0.112	66~	Male	Adenocarcinoma	Tis/T1	N0	M0	No	No	Unknown	Unknown	Former	0	45.6666666666667
R01-124	0.06	66~	Male	Squamous cell carcinoma	Tis/T1	N0	M0	No	No	Unknown	Unknown	Former	0	43.7333333333333
R01-125	0.049	66~	Female	Adenocarcinoma	Tis/T1	N0	M0	No	No	Wildtype	Wildtype	Current	0	50.1666666666667
R01-126	0.102	~65	Female	Adenocarcinoma	T2/T3/T4	N0	M0	No	No	Mutant	Wildtype	Former	0	49.2333333333333
R01-127	0.054	66~	Male	Adenocarcinoma	Tis/T1	N0	M0	No	No	Wildtype	Mutant	Nonsmoker	0	46.6333333333333
R01-128	0.107	66~	Female	Adenocarcinoma	Tis/T1	N0	M0	No	No	Wildtype	Wildtype	Nonsmoker	1	10.9333333333333
R01-129	0.118	66~	Male	Adenocarcinoma	T2/T3/T4	N0	M0	No	No	Mutant	Wildtype	Former	0	1.63333333333333
R01-130	0.115	66~	Male	Adenocarcinoma	T2/T3/T4	N1/N2	M0	No	No	Wildtype	Wildtype	Former	0	6.56666666666667
R01-131	0.118	66~	Female	Adenocarcinoma	T2/T3/T4	N0	M0	No	No	Wildtype	Mutant	Former	0	41.9666666666667
R01-132	0.061	~65	Female	Adenocarcinoma	Tis/T1	N0	M0	No	No	Wildtype	Mutant	Former	0	41
R01-133	0.13	66~	Male	Adenocarcinoma	T2/T3/T4	N1/N2	M0	Yes	Yes	Wildtype	Wildtype	Former	1	20
R01-136	0.114	~65	Female	Adenocarcinoma	Tis/T1	N0	M0	No	No	Wildtype	Mutant	Nonsmoker	0	37.5333333333333
R01-137	0.124	~65	Female	Adenocarcinoma	T2/T3/T4	N0	M0	No	No	Mutant	Wildtype	Current	0	1.36666666666667
R01-139	0.118	~65	Female	Adenocarcinoma	T2/T3/T4	N0	M0	Yes	No	Mutant	Wildtype	Former	0	41.9666666666667
R01-140	0.079	~65	Female	Adenocarcinoma	Tis/T1	N1/N2	M0	No	No	Wildtype	Wildtype	Former	0	3.73333333333333
R01-141	0.072	66~	Male	Adenocarcinoma	Tis/T1	N0	M0	No	No	Wildtype	Mutant	Former	0	38.7
R01-142	0.094	~65	Female	Adenocarcinoma	Tis/T1	N0	M0	No	No	Wildtype	Mutant	Former	0	37.7333333333333
R01-144	0.096	66~	Male	Adenocarcinoma	Tis/T1	N0	M0	No	No	Wildtype	Wildtype	Current	0	32.8666666666667
R01-145	0.1	66~	Male	Adenocarcinoma	T2/T3/T4	N0	M0	No	No	Wildtype	Wildtype	Former	0	25.1
R01-146	0.079	66~	Female	Adenocarcinoma	T2/T3/T4	N1/N2	M0	No	No	Wildtype	Mutant	Nonsmoker	1	9.2
R01-147	0.088	66~	Female	Adenocarcinoma	T2/T3/T4	N1/N2	M0	Yes	No	Wildtype	Mutant	Nonsmoker	0	81.1333333333333
R01-148	0.142	~65	Male	Adenocarcinoma	T2/T3/T4	N0	M1	Yes	Yes	Mutant	Wildtype	Former	1	25.8666666666667
R01-149	0.123	~65	Female	Adenocarcinoma	T2/T3/T4	N0	M0	Yes	No	Wildtype	Wildtype	Nonsmoker	0	63.2666666666667
R01-150	0.111	~65	Female	Squamous cell carcinoma	Tis/T1	N1/N2	M0	No	No	Unknown	Unknown	Former	0	26.4333333333333
R01-151	0.108	~65	Female	Adenocarcinoma	T2/T3/T4	N0	M0	Yes	Yes	Mutant	Wildtype	Nonsmoker	0	58.7666666666667
R01-152	0.093	66~	Male	Adenocarcinoma	T2/T3/T4	N0	M0	No	No	Wildtype	Wildtype	Former	1	22.1333333333333
R01-153	0.157	66~	Male	Adenocarcinoma	T2/T3/T4	N0	M0	Yes	Yes	Unknown	Wildtype	Former	0	89.7333333333333
R01-156	0.127	~65	Male	Squamous cell carcinoma	T2/T3/T4	N0	M0	No	No	Unknown	Unknown	Former	1	14.8666666666667
R01-157	0.128	66~	Female	Squamous cell carcinoma	T2/T3/T4	N0	M0	Yes	No	Unknown	Unknown	Former	0	1.33333333333333
R01-158	0.111	66~	Male	Squamous cell carcinoma	T2/T3/T4	N1/N2	M0	Yes	No	Unknown	Unknown	Current	0	11.8
R01-159	0.133	66~	Male	Squamous cell carcinoma	T2/T3/T4	N1/N2	M0	No	No	Unknown	Unknown	Former	0	7.23333333333333
R01-160	0.089	~65	Male	Adenocarcinoma	T2/T3/T4	N0	M0	Yes	No	Mutant	Unknown	Former	0	69.3
